# Supplementary material for: Hsa-miR-532-3p protects human decidual mesenchymal stem cells from oxidative stress in recurrent spontaneous abortion via targeting KEAP1
Source: Redox Biol. 2025 Feb 1;80:103508. doi: 10.1016/j.redox.2025.103508 (PMC11847473; doi:10.1016/j.redox.2025.103508)
Supplement: Supplementary Table 6 — The hsa-miR-532-3p potential targets for response to oxidative stress. (see supplementary data). [file mmc6.xlsx]

## Sheet: KEAP1
Supplemental table 6. The hsa-miR-532-3p potential targets for response to oxidative stress
Gene Symbol	Description	Category	Uniprot ID	Gifts	GC Id	Relevance score	GeneCards Link
KEAP1	Kelch Like ECH Associated Protein 1	Protein Coding	Q14145	56	GC19M010486	6.53397	https://www.genecards.org/cgi-bin/carddisp.pl?gene=KEAP1
TXNIP	Thioredoxin Interacting Protein	Protein Coding	Q9H3M7	47	GC01M145992	4.69529	https://www.genecards.org/cgi-bin/carddisp.pl?gene=TXNIP
SESN2	Sestrin 2	Protein Coding	P58004	45	GC01P042149	4.53742	https://www.genecards.org/cgi-bin/carddisp.pl?gene=SESN2
DUSP1	Dual Specificity Phosphatase 1	Protein Coding	P28562	54	GC05M172768	3.82658	https://www.genecards.org/cgi-bin/carddisp.pl?gene=DUSP1
NFE2L1	NFE2 Like BZIP Transcription Factor 1	Protein Coding	Q14494	48	GC17P112546	3.29763	https://www.genecards.org/cgi-bin/carddisp.pl?gene=NFE2L1
SHC1	SHC Adaptor Protein 1	Protein Coding	P29353	53	GC01M154962	3.22542	https://www.genecards.org/cgi-bin/carddisp.pl?gene=SHC1
RCC2	Regulator Of Chromosome Condensation 2	Protein Coding	Q9P258	43	GC01M017406	3.02813	https://www.genecards.org/cgi-bin/carddisp.pl?gene=RCC2
MCL1	MCL1 Apoptosis Regulator, BCL2 Family Member	Protein Coding	Q07820	56	GC01M160760	3.01172	https://www.genecards.org/cgi-bin/carddisp.pl?gene=MCL1
MDM2	MDM2 Proto-Oncogene	Protein Coding	Q00987	62	GC12P068808	2.84164	https://www.genecards.org/cgi-bin/carddisp.pl?gene=MDM2
STK4	Serine/Threonine Kinase 4	Protein Coding	Q13043	57	GC20P044966	2.23901	https://www.genecards.org/cgi-bin/carddisp.pl?gene=STK4
PRKAB1	Protein Kinase AMP-Activated Non-Catalytic Subunit Beta 1	Protein Coding	Q9Y478	56	GC12P119667	2.05001	https://www.genecards.org/cgi-bin/carddisp.pl?gene=PRKAB1
TBC1D24	TBC1 Domain Family Member 24	Protein Coding	Q9ULP9	48	GC16P002475	1.97659	https://www.genecards.org/cgi-bin/carddisp.pl?gene=TBC1D24
CHUK	Component Of Inhibitor Of Nuclear Factor Kappa B Kinase Complex	Protein Coding	O15111	59	GC10M100415	1.96435	https://www.genecards.org/cgi-bin/carddisp.pl?gene=CHUK
IL1A	Interleukin 1 Alpha	Protein Coding	P01583	54	GC02M112773	1.96435	https://www.genecards.org/cgi-bin/carddisp.pl?gene=IL1A
APP	Amyloid Beta Precursor Protein	Protein Coding	P05067	59	GC21M025880	1.86446	https://www.genecards.org/cgi-bin/carddisp.pl?gene=APP
POLB	DNA Polymerase Beta	Protein Coding	P06746	55	GC08P042338	1.85272	https://www.genecards.org/cgi-bin/carddisp.pl?gene=POLB
USP15	Ubiquitin Specific Peptidase 15	Protein Coding	Q9Y4E8	54	GC12P062260	1.85272	https://www.genecards.org/cgi-bin/carddisp.pl?gene=USP15
PSMC1	Proteasome 26S Subunit, ATPase 1	Protein Coding	P62191	51	GC14P090256	1.85272	https://www.genecards.org/cgi-bin/carddisp.pl?gene=PSMC1
TMBIM6	Transmembrane BAX Inhibitor Motif Containing 6	Protein Coding	P55061	46	GC12P049707	1.85272	https://www.genecards.org/cgi-bin/carddisp.pl?gene=TMBIM6
SOX12	SRY-Box Transcription Factor 12	Protein Coding	O15370	40	GC20P000325	1.83202	https://www.genecards.org/cgi-bin/carddisp.pl?gene=SOX12
ABCC1	ATP Binding Cassette Subfamily C Member 1 (ABCC1 Blood Group)	Protein Coding	P33527	56	GC16P015949	1.7788	https://www.genecards.org/cgi-bin/carddisp.pl?gene=ABCC1
HMOX2	Heme Oxygenase 2	Protein Coding	P30519	54	GC16P004474	1.66717	https://www.genecards.org/cgi-bin/carddisp.pl?gene=HMOX2
RCAN1	Regulator Of Calcineurin 1	Protein Coding	P53805	52	GC21M034513	1.66717	https://www.genecards.org/cgi-bin/carddisp.pl?gene=RCAN1
STK25	Serine/Threonine Kinase 25	Protein Coding	O00506	49	GC02M241492	1.66717	https://www.genecards.org/cgi-bin/carddisp.pl?gene=STK25
AIFM2	Apoptosis Inducing Factor Mitochondria Associated 2	Protein Coding	Q9BRQ8	44	GC10M070098	1.66717	https://www.genecards.org/cgi-bin/carddisp.pl?gene=AIFM2
CFD	Complement Factor D	Protein Coding	P00746	53	GC19P000859	1.58322	https://www.genecards.org/cgi-bin/carddisp.pl?gene=CFD
LATS1	Large Tumor Suppressor Kinase 1	Protein Coding	O95835	52	GC06M149658	1.58322	https://www.genecards.org/cgi-bin/carddisp.pl?gene=LATS1
HAS2	Hyaluronan Synthase 2	Protein Coding	Q92819	50	GC08M121612	1.58322	https://www.genecards.org/cgi-bin/carddisp.pl?gene=HAS2
ATP2A2	ATPase Sarcoplasmic/Endoplasmic Reticulum Ca2+ Transporting 2	Protein Coding	P16615	60	GC12P110280	1.39766	https://www.genecards.org/cgi-bin/carddisp.pl?gene=ATP2A2
MMP14	Matrix Metallopeptidase 14	Protein Coding	P50281	59	GC14P045941	1.39766	https://www.genecards.org/cgi-bin/carddisp.pl?gene=MMP14
ERCC1	ERCC Excision Repair 1, Endonuclease Non-Catalytic Subunit	Protein Coding	P07992	54	GC19M092923	1.39766	https://www.genecards.org/cgi-bin/carddisp.pl?gene=ERCC1
PXDN	Peroxidasin	Protein Coding	Q92626	53	GC02M001635	1.39766	https://www.genecards.org/cgi-bin/carddisp.pl?gene=PXDN
STC2	Stanniocalcin 2	Protein Coding	O76061	44	GC05M173314	1.39766	https://www.genecards.org/cgi-bin/carddisp.pl?gene=STC2
MEAK7	MTOR Associated Protein, Eak-7 Homolog	Protein Coding	Q6P9B6	40	GC16M084476	1.39766	https://www.genecards.org/cgi-bin/carddisp.pl?gene=MEAK7
BACH1	BTB Domain And CNC Homolog 1	Protein Coding	O14867	48	GC21P029194	0.893842	https://www.genecards.org/cgi-bin/carddisp.pl?gene=BACH1
DHCR24	24-Dehydrocholesterol Reductase	Protein Coding	Q15392	53	GC01M054849	0.762271	https://www.genecards.org/cgi-bin/carddisp.pl?gene=DHCR24
MAFK	MAF BZIP Transcription Factor K	Protein Coding	O60675	45	GC07P011364	0.660146	https://www.genecards.org/cgi-bin/carddisp.pl?gene=MAFK
PTAFR	Platelet Activating Factor Receptor	Protein Coding	P25105	51	GC01M028147	0.602628	https://www.genecards.org/cgi-bin/carddisp.pl?gene=PTAFR
CAMK2G	Calcium/Calmodulin Dependent Protein Kinase II Gamma	Protein Coding	Q13555	58	GC10M073812	0.539007	https://www.genecards.org/cgi-bin/carddisp.pl?gene=CAMK2G
KRIT1	KRIT1 Ankyrin Repeat Containing	Protein Coding	O00522	51	GC07M092198	0.539007	https://www.genecards.org/cgi-bin/carddisp.pl?gene=KRIT1
CTNNB1	Catenin Beta 1	Protein Coding	P35222	62	GC03P041194	0.466794	https://www.genecards.org/cgi-bin/carddisp.pl?gene=CTNNB1
GSK3B	Glycogen Synthase Kinase 3 Beta	Protein Coding	P49841	59	GC03M119821	0.466794	https://www.genecards.org/cgi-bin/carddisp.pl?gene=GSK3B
EIF4G1	Eukaryotic Translation Initiation Factor 4 Gamma 1	Protein Coding	Q04637	56	GC03P184314	0.466794	https://www.genecards.org/cgi-bin/carddisp.pl?gene=EIF4G1
H2AX	H2A.X Variant Histone	Protein Coding	P16104	53	GC11M126556	0.466794	https://www.genecards.org/cgi-bin/carddisp.pl?gene=H2AX
CARHSP1	Calcium Regulated Heat Stable Protein 1	Protein Coding	Q9Y2V2	44	GC16M008852	0.466794	https://www.genecards.org/cgi-bin/carddisp.pl?gene=CARHSP1
FGFR1	Fibroblast Growth Factor Receptor 1	Protein Coding	P11362	63	GC08M038400	0.381135	https://www.genecards.org/cgi-bin/carddisp.pl?gene=FGFR1
BAX	BCL2 Associated X, Apoptosis Regulator	Protein Coding	Q07812	60	GC19P048954	0.381135	https://www.genecards.org/cgi-bin/carddisp.pl?gene=BAX
CSNK1A1	Casein Kinase 1 Alpha 1	Protein Coding	P48729	58	GC05M149492	0.381135	https://www.genecards.org/cgi-bin/carddisp.pl?gene=CSNK1A1
ACTN1	Actinin Alpha 1	Protein Coding	P12814	56	GC14M068874	0.381135	https://www.genecards.org/cgi-bin/carddisp.pl?gene=ACTN1
SMC3	Structural Maintenance Of Chromosomes 3	Protein Coding	Q9UQE7	55	GC10P110567	0.381135	https://www.genecards.org/cgi-bin/carddisp.pl?gene=SMC3
CCR4	C-C Motif Chemokine Receptor 4	Protein Coding	P51679	54	GC03P032951	0.381135	https://www.genecards.org/cgi-bin/carddisp.pl?gene=CCR4
DDX5	DEAD-Box Helicase 5	Protein Coding	P17844	54	GC17M064498	0.381135	https://www.genecards.org/cgi-bin/carddisp.pl?gene=DDX5
EZR	Ezrin	Protein Coding	P15311	54	GC06M158765	0.381135	https://www.genecards.org/cgi-bin/carddisp.pl?gene=EZR
PABPN1	Poly(A) Binding Protein Nuclear 1	Protein Coding	Q86U42	53	GC14P047396	0.381135	https://www.genecards.org/cgi-bin/carddisp.pl?gene=PABPN1
CFL2	Cofilin 2	Protein Coding	Q9Y281	52	GC14M034706	0.381135	https://www.genecards.org/cgi-bin/carddisp.pl?gene=CFL2
SFPQ	Splicing Factor Proline And Glutamine Rich	Protein Coding	P23246	52	GC01M035176	0.381135	https://www.genecards.org/cgi-bin/carddisp.pl?gene=SFPQ
UBE2D3	Ubiquitin Conjugating Enzyme E2 D3	Protein Coding	P61077	52	GC04M102794	0.381135	https://www.genecards.org/cgi-bin/carddisp.pl?gene=UBE2D3
HNRNPU	Heterogeneous Nuclear Ribonucleoprotein U	Protein Coding	Q00839	51	GC01M244844	0.381135	https://www.genecards.org/cgi-bin/carddisp.pl?gene=HNRNPU
HNRNPH1	Heterogeneous Nuclear Ribonucleoprotein H1	Protein Coding	P31943	50	GC05M179614	0.381135	https://www.genecards.org/cgi-bin/carddisp.pl?gene=HNRNPH1
MGST3	Microsomal Glutathione S-Transferase 3	Protein Coding	O14880	48	GC01P165659	0.381135	https://www.genecards.org/cgi-bin/carddisp.pl?gene=MGST3
NFIC	Nuclear Factor I C	Protein Coding	P08651	48	GC19P003314	0.381135	https://www.genecards.org/cgi-bin/carddisp.pl?gene=NFIC
EEF1D	Eukaryotic Translation Elongation Factor 1 Delta	Protein Coding	P29692	46	GC08M143579	0.381135	https://www.genecards.org/cgi-bin/carddisp.pl?gene=EEF1D
HNRNPL	Heterogeneous Nuclear Ribonucleoprotein L	Protein Coding	P14866	46	GC19M038836	0.381135	https://www.genecards.org/cgi-bin/carddisp.pl?gene=HNRNPL
ABI2	Abl Interactor 2	Protein Coding	Q9NYB9	45	GC02P203769	0.381135	https://www.genecards.org/cgi-bin/carddisp.pl?gene=ABI2
EDF1	Endothelial Differentiation Related Factor 1	Protein Coding	O60869	45	GC09M136862	0.381135	https://www.genecards.org/cgi-bin/carddisp.pl?gene=EDF1
HNRNPH3	Heterogeneous Nuclear Ribonucleoprotein H3	Protein Coding	P31942	43	GC10P068331	0.381135	https://www.genecards.org/cgi-bin/carddisp.pl?gene=HNRNPH3
MLF2	Myeloid Leukemia Factor 2	Protein Coding	Q15773	43	GC12M029287	0.381135	https://www.genecards.org/cgi-bin/carddisp.pl?gene=MLF2
PRRC2A	Proline Rich Coiled-Coil 2A	Protein Coding	P48634	43	GC06P134822	0.381135	https://www.genecards.org/cgi-bin/carddisp.pl?gene=PRRC2A
XIAP	X-Linked Inhibitor Of Apoptosis	Protein Coding	P98170	60	GC0XP123859	0.269503	https://www.genecards.org/cgi-bin/carddisp.pl?gene=XIAP
ADK	Adenosine Kinase	Protein Coding	P55263	59	GC10P074706	0.269503	https://www.genecards.org/cgi-bin/carddisp.pl?gene=ADK
GNAS	GNAS Complex Locus	Protein Coding	P84996	59	GC20P058839	0.269503	https://www.genecards.org/cgi-bin/carddisp.pl?gene=GNAS
HK1	Hexokinase 1	Protein Coding	P19367	59	GC10P069269	0.269503	https://www.genecards.org/cgi-bin/carddisp.pl?gene=HK1
CDKN1B	Cyclin Dependent Kinase Inhibitor 1B	Protein Coding	P46527	57	GC12P039206	0.269503	https://www.genecards.org/cgi-bin/carddisp.pl?gene=CDKN1B
CYCS	Cytochrome C, Somatic	Protein Coding	P99999	57	GC07M025118	0.269503	https://www.genecards.org/cgi-bin/carddisp.pl?gene=CYCS
GLUL	Glutamate-Ammonia Ligase	Protein Coding	P15104	57	GC01M182378	0.269503	https://www.genecards.org/cgi-bin/carddisp.pl?gene=GLUL
MFN2	Mitofusin 2	Protein Coding	O95140	57	GC01P011980	0.269503	https://www.genecards.org/cgi-bin/carddisp.pl?gene=MFN2
MTR	5-Methyltetrahydrofolate-Homocysteine Methyltransferase	Protein Coding	Q99707	56	GC01P236795	0.269503	https://www.genecards.org/cgi-bin/carddisp.pl?gene=MTR
PRPS1	Phosphoribosyl Pyrophosphate Synthetase 1	Protein Coding	P60891	56	GC0XP107628	0.269503	https://www.genecards.org/cgi-bin/carddisp.pl?gene=PRPS1
ACO2	Aconitase 2	Protein Coding	Q99798	55	GC22P070710	0.269503	https://www.genecards.org/cgi-bin/carddisp.pl?gene=ACO2
HSP90B1	Heat Shock Protein 90 Beta Family Member 1	Protein Coding	P14625	55	GC12P103930	0.269503	https://www.genecards.org/cgi-bin/carddisp.pl?gene=HSP90B1
IRF3	Interferon Regulatory Factor 3	Protein Coding	Q14653	54	GC19M049659	0.269503	https://www.genecards.org/cgi-bin/carddisp.pl?gene=IRF3
MCM3	Minichromosome Maintenance Complex Component 3	Protein Coding	P25205	54	GC06M052264	0.269503	https://www.genecards.org/cgi-bin/carddisp.pl?gene=MCM3
PPP1CC	Protein Phosphatase 1 Catalytic Subunit Gamma	Protein Coding	P36873	54	GC12M110709	0.269503	https://www.genecards.org/cgi-bin/carddisp.pl?gene=PPP1CC
SPTBN1	Spectrin Beta, Non-Erythrocytic 1	Protein Coding	Q01082	54	GC02P054456	0.269503	https://www.genecards.org/cgi-bin/carddisp.pl?gene=SPTBN1
HELLS	Helicase, Lymphoid Specific	Protein Coding	Q9NRZ9	53	GC10P109481	0.269503	https://www.genecards.org/cgi-bin/carddisp.pl?gene=HELLS
HTT	Huntingtin	Protein Coding	P42858	53	GC04P003041	0.269503	https://www.genecards.org/cgi-bin/carddisp.pl?gene=HTT
KMT2D	Lysine Methyltransferase 2D	Protein Coding	O14686	53	GC12M049018	0.269503	https://www.genecards.org/cgi-bin/carddisp.pl?gene=KMT2D
NSD1	Nuclear Receptor Binding SET Domain Protein 1	Protein Coding	Q96L73	53	GC05P186642	0.269503	https://www.genecards.org/cgi-bin/carddisp.pl?gene=NSD1
NSD2	Nuclear Receptor Binding SET Domain Protein 2	Protein Coding	O96028	53	GC04P003990	0.269503	https://www.genecards.org/cgi-bin/carddisp.pl?gene=NSD2
ALDH6A1	Aldehyde Dehydrogenase 6 Family Member A1	Protein Coding	Q02252	52	GC14M074065	0.269503	https://www.genecards.org/cgi-bin/carddisp.pl?gene=ALDH6A1
CHD8	Chromodomain Helicase DNA Binding Protein 8	Protein Coding	Q9HCK8	52	GC14M021385	0.269503	https://www.genecards.org/cgi-bin/carddisp.pl?gene=CHD8
FBXW11	F-Box And WD Repeat Domain Containing 11	Protein Coding	Q9UKB1	52	GC05M171861	0.269503	https://www.genecards.org/cgi-bin/carddisp.pl?gene=FBXW11
RAN	RAN, Member RAS Oncogene Family	Protein Coding	P62826	52	GC12P133472	0.269503	https://www.genecards.org/cgi-bin/carddisp.pl?gene=RAN
SET	SET Nuclear Proto-Oncogene	Protein Coding	Q01105	51	GC09P141431	0.269503	https://www.genecards.org/cgi-bin/carddisp.pl?gene=SET
VPS4A	Vacuolar Protein Sorting 4 Homolog A	Protein Coding	Q9UN37	51	GC16P069311	0.269503	https://www.genecards.org/cgi-bin/carddisp.pl?gene=VPS4A
CCT7	Chaperonin Containing TCP1 Subunit 7	Protein Coding	Q99832	50	GC02P073233	0.269503	https://www.genecards.org/cgi-bin/carddisp.pl?gene=CCT7
HNRNPD	Heterogeneous Nuclear Ribonucleoprotein D	Protein Coding	Q14103	50	GC04M082352	0.269503	https://www.genecards.org/cgi-bin/carddisp.pl?gene=HNRNPD
IRS4	Insulin Receptor Substrate 4	Protein Coding	O14654	50	GC0XM108720	0.269503	https://www.genecards.org/cgi-bin/carddisp.pl?gene=IRS4
LDHB	Lactate Dehydrogenase B	Protein Coding	P07195	50	GC12M021635	0.269503	https://www.genecards.org/cgi-bin/carddisp.pl?gene=LDHB
LGALS3BP	Galectin 3 Binding Protein	Protein Coding	Q08380	50	GC17M078971	0.269503	https://www.genecards.org/cgi-bin/carddisp.pl?gene=LGALS3BP
TNPO1	Transportin 1	Protein Coding	Q92973	50	GC05P072816	0.269503	https://www.genecards.org/cgi-bin/carddisp.pl?gene=TNPO1
MBD1	Methyl-CpG Binding Domain Protein 1	Protein Coding	Q9UIS9	49	GC18M050266	0.269503	https://www.genecards.org/cgi-bin/carddisp.pl?gene=MBD1
TRPM3	Transient Receptor Potential Cation Channel Subfamily M Member 3	Protein Coding	Q9HCF6	49	GC09M070529	0.269503	https://www.genecards.org/cgi-bin/carddisp.pl?gene=TRPM3
ABCF2	ATP Binding Cassette Subfamily F Member 2	Protein Coding	Q9UG63	48	GC07M151211	0.269503	https://www.genecards.org/cgi-bin/carddisp.pl?gene=ABCF2
APEH	Acylaminoacyl-Peptide Hydrolase	Protein Coding	P13798	48	GC03P049673	0.269503	https://www.genecards.org/cgi-bin/carddisp.pl?gene=APEH
CYTH2	Cytohesin 2	Protein Coding	Q99418	48	GC19P113380	0.269503	https://www.genecards.org/cgi-bin/carddisp.pl?gene=CYTH2
PPP2CB	Protein Phosphatase 2 Catalytic Subunit Beta	Protein Coding	P62714	48	GC08M030864	0.269503	https://www.genecards.org/cgi-bin/carddisp.pl?gene=PPP2CB
RPL31	Ribosomal Protein L31	Protein Coding	P62899	48	GC02P101003	0.269503	https://www.genecards.org/cgi-bin/carddisp.pl?gene=RPL31
SMUG1	Single-Strand-Selective Monofunctional Uracil-DNA Glycosylase 1	Protein Coding	Q53HV7	48	GC12M054121	0.269503	https://www.genecards.org/cgi-bin/carddisp.pl?gene=SMUG1
ABCF1	ATP Binding Cassette Subfamily F Member 1	Protein Coding	Q8NE71	47	GC06P030571	0.269503	https://www.genecards.org/cgi-bin/carddisp.pl?gene=ABCF1
EIF3I	Eukaryotic Translation Initiation Factor 3 Subunit I	Protein Coding	Q13347	47	GC01P032221	0.269503	https://www.genecards.org/cgi-bin/carddisp.pl?gene=EIF3I
MAZ	MYC Associated Zinc Finger Protein	Protein Coding	P56270	47	GC16P029806	0.269503	https://www.genecards.org/cgi-bin/carddisp.pl?gene=MAZ
MBOAT7	Membrane Bound O-Acyltransferase Domain Containing 7	Protein Coding	Q96N66	47	GC19M054173	0.269503	https://www.genecards.org/cgi-bin/carddisp.pl?gene=MBOAT7
MYL6	Myosin Light Chain 6	Protein Coding	P60660	47	GC12P056158	0.269503	https://www.genecards.org/cgi-bin/carddisp.pl?gene=MYL6
ORC6	Origin Recognition Complex Subunit 6	Protein Coding	Q9Y5N6	47	GC16P046689	0.269503	https://www.genecards.org/cgi-bin/carddisp.pl?gene=ORC6
SUPT5H	SPT5 Homolog, DSIF Elongation Factor Subunit	Protein Coding	O00267	47	GC19P039436	0.269503	https://www.genecards.org/cgi-bin/carddisp.pl?gene=SUPT5H
THOC2	THO Complex Subunit 2	Protein Coding	Q8NI27	47	GC0XM123600	0.269503	https://www.genecards.org/cgi-bin/carddisp.pl?gene=THOC2
TPCN2	Two Pore Segment Channel 2	Protein Coding	Q8NHX9	47	GC11P089326	0.269503	https://www.genecards.org/cgi-bin/carddisp.pl?gene=TPCN2
WAC	WW Domain Containing Adaptor With Coiled-Coil	Protein Coding	Q9BTA9	47	GC10P028541	0.269503	https://www.genecards.org/cgi-bin/carddisp.pl?gene=WAC
DCTN4	Dynactin Subunit 4	Protein Coding	Q9UJW0	46	GC05M150708	0.269503	https://www.genecards.org/cgi-bin/carddisp.pl?gene=DCTN4
IBA57	Iron-Sulfur Cluster Assembly Factor IBA57	Protein Coding	Q5T440	46	GC01P228165	0.269503	https://www.genecards.org/cgi-bin/carddisp.pl?gene=IBA57
KPNA6	Karyopherin Subunit Alpha 6	Protein Coding	O60684	46	GC01P032108	0.269503	https://www.genecards.org/cgi-bin/carddisp.pl?gene=KPNA6
NSFL1C	NSFL1 Cofactor	Protein Coding	Q9UNZ2	46	GC20M001442	0.269503	https://www.genecards.org/cgi-bin/carddisp.pl?gene=NSFL1C
RPS4X	Ribosomal Protein S4 X-Linked	Protein Coding	P62701	46	GC0XM072255	0.269503	https://www.genecards.org/cgi-bin/carddisp.pl?gene=RPS4X
SRSF9	Serine And Arginine Rich Splicing Factor 9	Protein Coding	Q13242	46	GC12M120461	0.269503	https://www.genecards.org/cgi-bin/carddisp.pl?gene=SRSF9
TMEM30A	Transmembrane Protein 30A	Protein Coding	Q9NV96	46	GC06M075252	0.269503	https://www.genecards.org/cgi-bin/carddisp.pl?gene=TMEM30A
TRAPPC10	Trafficking Protein Particle Complex Subunit 10	Protein Coding	P48553	46	GC21P044012	0.269503	https://www.genecards.org/cgi-bin/carddisp.pl?gene=TRAPPC10
MED4	Mediator Complex Subunit 4	Protein Coding	Q9NPJ6	45	GC13M048053	0.269503	https://www.genecards.org/cgi-bin/carddisp.pl?gene=MED4
RPL36	Ribosomal Protein L36	Protein Coding	Q9Y3U8	45	GC19P005674	0.269503	https://www.genecards.org/cgi-bin/carddisp.pl?gene=RPL36
CCDC47	Coiled-Coil Domain Containing 47	Protein Coding	Q96A33	44	GC17M063745	0.269503	https://www.genecards.org/cgi-bin/carddisp.pl?gene=CCDC47
GOSR1	Golgi SNAP Receptor Complex Member 1	Protein Coding	O95249	44	GC17P030477	0.269503	https://www.genecards.org/cgi-bin/carddisp.pl?gene=GOSR1
HNRNPUL1	Heterogeneous Nuclear Ribonucleoprotein U Like 1	Protein Coding	Q9BUJ2	44	GC19P041262	0.269503	https://www.genecards.org/cgi-bin/carddisp.pl?gene=HNRNPUL1
INO80	INO80 Complex ATPase Subunit	Protein Coding	Q9ULG1	44	GC15M040979	0.269503	https://www.genecards.org/cgi-bin/carddisp.pl?gene=INO80
MTCH1	Mitochondrial Carrier 1	Protein Coding	Q9NZJ7	44	GC06M093938	0.269503	https://www.genecards.org/cgi-bin/carddisp.pl?gene=MTCH1
PHACTR2	Phosphatase And Actin Regulator 2	Protein Coding	O75167	44	GC06P143536	0.269503	https://www.genecards.org/cgi-bin/carddisp.pl?gene=PHACTR2
PPFIA1	PTPRF Interacting Protein Alpha 1	Protein Coding	Q13136	44	GC11P070270	0.269503	https://www.genecards.org/cgi-bin/carddisp.pl?gene=PPFIA1
QSOX1	Quiescin Sulfhydryl Oxidase 1	Protein Coding	O00391	44	GC01P180154	0.269503	https://www.genecards.org/cgi-bin/carddisp.pl?gene=QSOX1
RAB21	RAB21, Member RAS Oncogene Family	Protein Coding	Q9UL25	44	GC12P071754	0.269503	https://www.genecards.org/cgi-bin/carddisp.pl?gene=RAB21
SEPTIN8	Septin 8	Protein Coding	Q92599	44	GC05M132751	0.269503	https://www.genecards.org/cgi-bin/carddisp.pl?gene=SEPTIN8
TAX1BP1	Tax1 Binding Protein 1	Protein Coding	Q86VP1	44	GC07P027739	0.269503	https://www.genecards.org/cgi-bin/carddisp.pl?gene=TAX1BP1
CTDNEP1	CTD Nuclear Envelope Phosphatase 1	Protein Coding	O95476	43	GC17M007243	0.269503	https://www.genecards.org/cgi-bin/carddisp.pl?gene=CTDNEP1
TMEM9	Transmembrane Protein 9	Protein Coding	Q9P0T7	43	GC01M201134	0.269503	https://www.genecards.org/cgi-bin/carddisp.pl?gene=TMEM9
ZBTB48	Zinc Finger And BTB Domain Containing 48	Protein Coding	P10074	43	GC01P006579	0.269503	https://www.genecards.org/cgi-bin/carddisp.pl?gene=ZBTB48
LMF2	Lipase Maturation Factor 2	Protein Coding	Q9BU23	42	GC22M050502	0.269503	https://www.genecards.org/cgi-bin/carddisp.pl?gene=LMF2
MGRN1	Mahogunin Ring Finger 1	Protein Coding	O60291	42	GC16P080510	0.269503	https://www.genecards.org/cgi-bin/carddisp.pl?gene=MGRN1
GTF3C2	General Transcription Factor IIIC Subunit 2	Protein Coding	Q8WUA4	41	GC02M027325	0.269503	https://www.genecards.org/cgi-bin/carddisp.pl?gene=GTF3C2
JPT1	Jupiter Microtubule Associated Homolog 1	Protein Coding	Q9UK76	41	GC17M081993	0.269503	https://www.genecards.org/cgi-bin/carddisp.pl?gene=JPT1
LARP4B	La Ribonucleoprotein 4B	Protein Coding	Q92615	41	GC10M000806	0.269503	https://www.genecards.org/cgi-bin/carddisp.pl?gene=LARP4B
RAPGEF6	Rap Guanine Nucleotide Exchange Factor 6	Protein Coding	Q8TEU7	41	GC05M131423	0.269503	https://www.genecards.org/cgi-bin/carddisp.pl?gene=RAPGEF6
SUCO	SUN Domain Containing Ossification Factor	Protein Coding	Q9UBS9	41	GC01P172532	0.269503	https://www.genecards.org/cgi-bin/carddisp.pl?gene=SUCO
AMOTL2	Angiomotin Like 2	Protein Coding	Q9Y2J4	40	GC03M134355	0.269503	https://www.genecards.org/cgi-bin/carddisp.pl?gene=AMOTL2
FOXJ3	Forkhead Box J3	Protein Coding	Q9UPW0	39	GC01M042176	0.269503	https://www.genecards.org/cgi-bin/carddisp.pl?gene=FOXJ3
NUFIP2	Nuclear FMR1 Interacting Protein 2	Protein Coding	Q7Z417	39	GC17M076398	0.269503	https://www.genecards.org/cgi-bin/carddisp.pl?gene=NUFIP2
SERBP1	SERPINE1 MRNA Binding Protein 1	Protein Coding	Q8NC51	39	GC01M067407	0.269503	https://www.genecards.org/cgi-bin/carddisp.pl?gene=SERBP1
CREBZF	CREB/ATF BZIP Transcription Factor	Protein Coding	Q9NS37	38	GC11M085657	0.269503	https://www.genecards.org/cgi-bin/carddisp.pl?gene=CREBZF
HNRNPUL2	Heterogeneous Nuclear Ribonucleoprotein U Like 2	Protein Coding	Q1KMD3	38	GC11M062712	0.269503	https://www.genecards.org/cgi-bin/carddisp.pl?gene=HNRNPUL2
PHLDA3	Pleckstrin Homology Like Domain Family A Member 3	Protein Coding	Q9Y5J5	38	GC01M201491	0.269503	https://www.genecards.org/cgi-bin/carddisp.pl?gene=PHLDA3
