# Supplementary material for: Hsa-miR-532-3p protects human decidual mesenchymal stem cells from oxidative stress in recurrent spontaneous abortion via targeting KEAP1
Source: Redox Biol. 2025 Feb 1;80:103508. doi: 10.1016/j.redox.2025.103508 (PMC11847473; doi:10.1016/j.redox.2025.103508)
Supplement: Supplementary material 1 — GO functional analysis. [file mmc7.xlsx]

## Sheet: GO_significant
GO Id	Function	GO_term	S gene number	TS gene number	B gene number	TB gene number	Pvalue of Fisher's Exact Test
GO:0005515	molecular_function	protein binding	8504	14420	11919	22447	6.11841e-124
GO:0005737	cellular_component	cytoplasm	5248	14420	7041	22447	2.18816e-108
GO:0005829	cellular_component	cytosol	4004	14420	5442	22447	2.07802e-63
GO:0016740	molecular_function	transferase activity	1517	14420	1968	22447	6.23232e-38
GO:0005739	cellular_component	mitochondrion	1285	14420	1651	22447	1.98621e-35
GO:0016491	molecular_function	oxidoreductase activity	521	14420	636	22447	2.16916e-23
GO:0016787	molecular_function	hydrolase activity	1351	14420	1817	22447	4.89553e-22
GO:0055114	biological_process	oxidation-reduction process	629	14420	790	22447	7.05264e-22
GO:0003824	molecular_function	catalytic activity	464	14420	567	22447	8.76294e-21
GO:0000166	molecular_function	nucleotide binding	1464	14420	1998	22447	1.32964e-19
GO:0015031	biological_process	protein transport	561	14420	705	22447	1.57255e-19
GO:0031410	cellular_component	cytoplasmic vesicle	590	14420	746	22447	2.31465e-19
GO:0005783	cellular_component	endoplasmic reticulum	1247	14420	1689	22447	1.44261e-18
GO:0042803	molecular_function	protein homodimerization activity	694	14420	898	22447	5.06679e-18
GO:0005654	cellular_component	nucleoplasm	2470	14420	3502	22447	6.8367e-18
GO:0005856	cellular_component	cytoskeleton	1033	14420	1387	22447	2.54029e-17
GO:0016301	molecular_function	kinase activity	577	14420	737	22447	3.10686e-17
GO:0016310	biological_process	phosphorylation	578	14420	741	22447	1.16579e-16
GO:0070062	cellular_component	extracellular exosome	1692	14420	2368	22447	2.29532e-15
GO:0003924	molecular_function	GTPase activity	284	14420	341	22447	3.75559e-15
GO:0005759	cellular_component	mitochondrial matrix	315	14420	385	22447	1.64579e-14
GO:0043231	cellular_component	intracellular membrane-bounded organelle	656	14420	863	22447	2.30075e-14
GO:0005789	cellular_component	endoplasmic reticulum membrane	834	14420	1119	22447	2.74671e-14
GO:0005975	biological_process	carbohydrate metabolic process	204	14420	243	22447	6.08255e-12
GO:0005524	molecular_function	ATP binding	1194	14420	1664	22447	8.50217e-12
GO:0042995	cellular_component	cell projection	774	14420	1050	22447	1.24038e-11
GO:0005525	molecular_function	GTP binding	323	14420	407	22447	1.55777e-11
GO:0005743	cellular_component	mitochondrial inner membrane	383	14420	491	22447	1.75003e-11
GO:0032991	cellular_component	protein-containing complex	546	14420	724	22447	3.63247e-11
GO:0098978	cellular_component	glutamatergic synapse	290	14420	363	22447	4.20636e-11
GO:0042493	biological_process	response to drug	263	14420	326	22447	4.80603e-11
GO:0007049	biological_process	cell cycle	508	14420	671	22447	6.25101e-11
GO:0048471	cellular_component	perinuclear region of cytoplasm	551	14420	733	22447	7.35754e-11
GO:0006886	biological_process	intracellular protein transport	295	14420	371	22447	7.84279e-11
GO:0006468	biological_process	protein phosphorylation	509	14420	673	22447	7.85576e-11
GO:0005802	cellular_component	trans-Golgi network	145	14420	168	22447	1.06501e-10
GO:0016757	molecular_function	transferase activity, transferring glycosyl groups	207	14420	252	22447	2.56873e-10
GO:0016567	biological_process	protein ubiquitination	465	14420	614	22447	3.73168e-10
GO:0001666	biological_process	response to hypoxia	149	14420	175	22447	5.21749e-10
GO:0006805	biological_process	xenobiotic metabolic process	87	14420	95	22447	6.8889e-10
GO:0030030	biological_process	cell projection organization	160	14420	190	22447	7.10253e-10
GO:0005794	cellular_component	Golgi apparatus	1060	14420	1484	22447	7.50043e-10
GO:0046872	molecular_function	metal ion binding	2765	14420	4048	22447	1.08901e-09
GO:0042802	molecular_function	identical protein binding	867	14420	1202	22447	1.43193e-09
GO:0004672	molecular_function	protein kinase activity	443	14420	586	22447	1.47947e-09
GO:0035556	biological_process	intracellular signal transduction	369	14420	482	22447	2.68942e-09
GO:0005770	cellular_component	late endosome	118	14420	136	22447	2.9047e-09
GO:0016192	biological_process	vesicle-mediated transport	231	14420	290	22447	6.48295e-09
GO:0008289	molecular_function	lipid binding	259	14420	329	22447	6.73037e-09
GO:0043005	cellular_component	neuron projection	328	14420	426	22447	6.82506e-09
GO:0051301	biological_process	cell division	324	14420	421	22447	9.20374e-09
GO:0000287	molecular_function	magnesium ion binding	184	14420	226	22447	9.88895e-09
GO:0005741	cellular_component	mitochondrial outer membrane	155	14420	188	22447	2.72858e-08
GO:0006629	biological_process	lipid metabolic process	443	14420	594	22447	3.00724e-08
GO:0005813	cellular_component	centrosome	383	14420	509	22447	4.76571e-08
GO:0005815	cellular_component	microtubule organizing center	352	14420	465	22447	5.49619e-08
GO:0030054	cellular_component	cell junction	657	14420	909	22447	8.96372e-08
GO:0006486	biological_process	protein glycosylation	153	14420	187	22447	9.13895e-08
GO:0022857	molecular_function	transmembrane transporter activity	147	14420	179	22447	1.0236e-07
GO:0006915	biological_process	apoptotic process	561	14420	769	22447	1.03004e-07
GO:0032482	biological_process	Rab protein signal transduction	65	14420	71	22447	1.10358e-07
GO:0050660	molecular_function	flavin adenine dinucleotide binding	61	14420	66	22447	1.11037e-07
GO:0032259	biological_process	methylation	173	14420	215	22447	1.35648e-07
GO:0045202	cellular_component	synapse	479	14420	651	22447	1.57438e-07
GO:0005634	cellular_component	nucleus	4749	14420	7128	22447	1.85722e-07
GO:0031667	biological_process	response to nutrient levels	59	14420	64	22447	2.31335e-07
GO:0015629	cellular_component	actin cytoskeleton	183	14420	230	22447	2.74064e-07
GO:0008283	biological_process	cell population proliferation	272	14420	355	22447	2.81196e-07
GO:0030659	cellular_component	cytoplasmic vesicle membrane	137	14420	168	22447	6.213e-07
GO:0010033	biological_process	response to organic substance	81	14420	93	22447	6.33078e-07
GO:0007399	biological_process	nervous system development	407	14420	551	22447	6.61219e-07
GO:0006487	biological_process	protein N-linked glycosylation	38	14420	39	22447	7.14142e-07
GO:0031090	cellular_component	organelle membrane	93	14420	109	22447	7.70213e-07
GO:0006914	biological_process	autophagy	144	14420	178	22447	8.17115e-07
GO:0015630	cellular_component	microtubule cytoskeleton	138	14420	170	22447	9.45043e-07
GO:0019899	molecular_function	enzyme binding	298	14420	395	22447	9.55573e-07
GO:0016477	biological_process	cell migration	177	14420	224	22447	1.01338e-06
GO:0051287	molecular_function	NAD binding	37	14420	38	22447	1.08538e-06
GO:0032496	biological_process	response to lipopolysaccharide	137	14420	169	22447	1.20221e-06
GO:0019216	biological_process	regulation of lipid metabolic process	81	14420	94	22447	1.68853e-06
GO:0045471	biological_process	response to ethanol	99	14420	118	22447	1.79838e-06
GO:0030145	molecular_function	manganese ion binding	57	14420	63	22447	1.86935e-06
GO:0006006	biological_process	glucose metabolic process	57	14420	63	22447	1.86935e-06
GO:0043025	cellular_component	neuronal cell body	310	14420	414	22447	1.88359e-06
GO:0004674	molecular_function	protein serine/threonine kinase activity	328	14420	440	22447	1.94806e-06
GO:1905515	biological_process	non-motile cilium assembly	45	14420	48	22447	1.96261e-06
GO:0006520	biological_process	cellular amino acid metabolic process	45	14420	48	22447	1.96261e-06
GO:0016779	molecular_function	nucleotidyltransferase activity	74	14420	85	22447	2.02274e-06
GO:0005777	cellular_component	peroxisome	107	14420	129	22447	2.1544e-06
GO:0032355	biological_process	response to estradiol	92	14420	109	22447	2.42982e-06
GO:0005793	cellular_component	endoplasmic reticulum-Golgi intermediate compartment	70	14420	80	22447	2.5354e-06
GO:0000278	biological_process	mitotic cell cycle	147	14420	184	22447	2.56864e-06
GO:0005925	cellular_component	focal adhesion	335	14420	451	22447	2.67164e-06
GO:0043123	biological_process	positive regulation of I-kappaB kinase/NF-kappaB signaling	152	14420	191	22447	2.68389e-06
GO:0005623	cellular_component	cell	192	14420	247	22447	2.85894e-06
GO:0005929	cellular_component	cilium	286	14420	381	22447	3.25958e-06
GO:0030496	cellular_component	midbody	130	14420	161	22447	3.36054e-06
GO:0006099	biological_process	tricarboxylic acid cycle	34	14420	35	22447	3.79486e-06
GO:0006888	biological_process	endoplasmic reticulum to Golgi vesicle-mediated transport	153	14420	193	22447	3.79624e-06
GO:0008152	biological_process	metabolic process	163	14420	207	22447	3.94983e-06
GO:0019722	biological_process	calcium-mediated signaling	75	14420	87	22447	3.96964e-06
GO:0045296	molecular_function	cadherin binding	247	14420	326	22447	4.51071e-06
GO:0008168	molecular_function	methyltransferase activity	157	14420	199	22447	4.81634e-06
GO:0044877	molecular_function	protein-containing complex binding	230	14420	302	22447	4.96877e-06
GO:0005509	molecular_function	calcium ion binding	546	14420	762	22447	6.03537e-06
GO:0004722	molecular_function	protein serine/threonine phosphatase activity	57	14420	64	22447	6.35136e-06
GO:0030173	cellular_component	integral component of Golgi membrane	57	14420	64	22447	6.35136e-06
GO:0003723	molecular_function	RNA binding	1164	14420	1684	22447	6.47704e-06
GO:0060271	biological_process	cilium assembly	150	14420	190	22447	7.26197e-06
GO:0014070	biological_process	response to organic cyclic compound	105	14420	128	22447	7.44003e-06
GO:0016616	molecular_function	oxidoreductase activity, acting on the CH-OH group of donors, NAD or NADP as acceptor	32	14420	33	22447	8.70911e-06
GO:0006635	biological_process	fatty acid beta-oxidation	45	14420	49	22447	8.98667e-06
GO:0007268	biological_process	chemical synaptic transmission	198	14420	258	22447	9.31414e-06
GO:0005769	cellular_component	early endosome	217	14420	285	22447	9.36202e-06
GO:0016627	molecular_function	oxidoreductase activity, acting on the CH-CH group of donors	26	14420	26	22447	9.98797e-06
GO:0001701	biological_process	in utero embryonic development	156	14420	199	22447	1.01022e-05
GO:0006811	biological_process	ion transport	513	14420	716	22447	1.15891e-05
GO:0007568	biological_process	aging	145	14420	184	22447	1.2287e-05
GO:0030672	cellular_component	synaptic vesicle membrane	68	14420	79	22447	1.26401e-05
GO:0034220	biological_process	ion transmembrane transport	238	14420	316	22447	1.40542e-05
GO:0005938	cellular_component	cell cortex	129	14420	162	22447	1.41566e-05
GO:0016328	cellular_component	lateral plasma membrane	54	14420	61	22447	1.71112e-05
GO:0016485	biological_process	protein processing	54	14420	61	22447	1.71112e-05
GO:0016126	biological_process	sterol biosynthetic process	30	14420	31	22447	1.99192e-05
GO:0019221	biological_process	cytokine-mediated signaling pathway	238	14420	317	22447	2.0598e-05
GO:0006631	biological_process	fatty acid metabolic process	137	14420	174	22447	2.29567e-05
GO:0008202	biological_process	steroid metabolic process	108	14420	134	22447	2.60269e-05
GO:0005178	molecular_function	integrin binding	108	14420	134	22447	2.60269e-05
GO:0030425	cellular_component	dendrite	350	14420	480	22447	2.67827e-05
GO:0030027	cellular_component	lamellipodium	146	14420	187	22447	2.83204e-05
GO:0006869	biological_process	lipid transport	118	14420	148	22447	2.91631e-05
GO:0042391	biological_process	regulation of membrane potential	94	14420	115	22447	2.94764e-05
GO:0000307	cellular_component	cyclin-dependent protein kinase holoenzyme complex	29	14420	30	22447	3.00822e-05
GO:0000139	cellular_component	Golgi membrane	540	14420	760	22447	3.08677e-05
GO:0030424	cellular_component	axon	296	14420	402	22447	3.20445e-05
GO:0036064	cellular_component	ciliary basal body	107	14420	133	22447	3.29074e-05
GO:0004842	molecular_function	ubiquitin-protein transferase activity	219	14420	291	22447	3.31904e-05
GO:0006508	biological_process	proteolysis	512	14420	719	22447	3.40129e-05
GO:0016874	molecular_function	ligase activity	127	14420	161	22447	3.83734e-05
GO:0005758	cellular_component	mitochondrial intermembrane space	70	14420	83	22447	4.14243e-05
GO:0098793	cellular_component	presynapse	111	14420	139	22447	4.38248e-05
GO:0043547	biological_process	positive regulation of GTPase activity	273	14420	370	22447	4.9753e-05
GO:0016853	molecular_function	isomerase activity	113	14420	142	22447	5.00524e-05
GO:0051087	molecular_function	chaperone binding	89	14420	109	22447	5.17811e-05
GO:0031398	biological_process	positive regulation of protein ubiquitination	60	14420	70	22447	5.43517e-05
GO:0007507	biological_process	heart development	181	14420	238	22447	5.61352e-05
GO:0007601	biological_process	visual perception	164	14420	214	22447	6.03872e-05
GO:0070126	biological_process	mitochondrial translational termination	80	14420	97	22447	6.19519e-05
GO:0031234	cellular_component	extrinsic component of cytoplasmic side of plasma membrane	53	14420	61	22447	6.75028e-05
GO:0051536	molecular_function	iron-sulfur cluster binding	56	14420	65	22447	7.09995e-05
GO:0051592	biological_process	response to calcium ion	56	14420	65	22447	7.09995e-05
GO:0006260	biological_process	DNA replication	131	14420	168	22447	7.9764e-05
GO:0070125	biological_process	mitochondrial translational elongation	79	14420	96	22447	8.01694e-05
GO:0019904	molecular_function	protein domain specific binding	209	14420	279	22447	8.08724e-05
GO:0071949	molecular_function	FAD binding	31	14420	33	22447	8.24301e-05
GO:0006897	biological_process	endocytosis	155	14420	202	22447	8.48049e-05
GO:0008233	molecular_function	peptidase activity	426	14420	596	22447	8.82194e-05
GO:0007605	biological_process	sensory perception of sound	118	14420	150	22447	8.89877e-05
GO:0007584	biological_process	response to nutrient	67	14420	80	22447	9.52288e-05
GO:0045121	cellular_component	membrane raft	189	14420	251	22447	0.000105597
GO:0005096	molecular_function	GTPase activator activity	216	14420	290	22447	0.000113145
GO:0016829	molecular_function	lyase activity	134	14420	173	22447	0.00011685
GO:0051607	biological_process	defense response to virus	158	14420	207	22447	0.000117396
GO:0006470	biological_process	protein dephosphorylation	158	14420	207	22447	0.000117396
GO:0003779	molecular_function	actin binding	291	14420	399	22447	0.000119844
GO:0043065	biological_process	positive regulation of apoptotic process	280	14420	383	22447	0.000121169
GO:0006959	biological_process	humoral immune response	51	14420	59	22447	0.000124934
GO:0043687	biological_process	post-translational protein modification	273	14420	373	22447	0.000128577
GO:0045335	cellular_component	phagocytic vesicle	60	14420	71	22447	0.000130693
GO:0030136	cellular_component	clathrin-coated vesicle	57	14420	67	22447	0.000131046
GO:0019373	biological_process	epoxygenase P450 pathway	20	14420	20	22447	0.000142591
GO:0006457	biological_process	protein folding	135	14420	175	22447	0.000154309
GO:0017144	biological_process	drug metabolic process	25	14420	26	22447	0.000154796
GO:0007204	biological_process	positive regulation of cytosolic calcium ion concentration	120	14420	154	22447	0.000165243
GO:0006865	biological_process	amino acid transport	50	14420	58	22447	0.000169369
GO:0008092	molecular_function	cytoskeletal protein binding	76	14420	93	22447	0.000171586
GO:0000422	biological_process	autophagy of mitochondrion	33	14420	36	22447	0.000172879
GO:0030100	biological_process	regulation of endocytosis	33	14420	36	22447	0.000172879
GO:0009967	biological_process	positive regulation of signal transduction	53	14420	62	22447	0.000173803
GO:0000079	biological_process	regulation of cyclin-dependent protein serine/threonine kinase activity	53	14420	62	22447	0.000173803
GO:0032947			56	14420	66	22447	0.000174917
GO:0098685	cellular_component	Schaffer collateral - CA1 synapse	70	14420	85	22447	0.000194261
GO:0015485	molecular_function	cholesterol binding	43	14420	49	22447	0.000204594
GO:0044297	cellular_component	cell body	78	14420	96	22447	0.000204773
GO:0030148	biological_process	sphingolipid biosynthetic process	46	14420	53	22447	0.000219807
GO:0045177	cellular_component	apical part of cell	75	14420	92	22447	0.000220182
GO:0008589	biological_process	regulation of smoothened signaling pathway	24	14420	25	22447	0.000232423
GO:0006464	biological_process	cellular protein modification process	93	14420	117	22447	0.000245143
GO:0006479	biological_process	protein methylation	32	14420	35	22447	0.000248081
GO:0097546	cellular_component	ciliary base	32	14420	35	22447	0.000248081
GO:0043200	biological_process	response to amino acid	32	14420	35	22447	0.000248081
GO:0061025	biological_process	membrane fusion	32	14420	35	22447	0.000248081
GO:0005643	cellular_component	nuclear pore	69	14420	84	22447	0.000251208
GO:0016311	biological_process	dephosphorylation	144	14420	189	22447	0.000267205
GO:0043204	cellular_component	perikaryon	110	14420	141	22447	0.000280066
GO:0009617	biological_process	response to bacterium	87	14420	109	22447	0.000296198
GO:0010595	biological_process	positive regulation of endothelial cell migration	45	14420	52	22447	0.000299276
GO:0072659	biological_process	protein localization to plasma membrane	117	14420	151	22447	0.000301341
GO:0019903	molecular_function	protein phosphatase binding	71	14420	87	22447	0.000302958
GO:0001764	biological_process	neuron migration	92	14420	116	22447	0.000306121
GO:0050661	molecular_function	NADP binding	35	14420	39	22447	0.000307828
GO:0007040	biological_process	lysosome organization	35	14420	39	22447	0.000307828
GO:0050877	biological_process	nervous system process	48	14420	56	22447	0.000308971
GO:0019901	molecular_function	protein kinase binding	352	14420	492	22447	0.000309174
GO:0000045	biological_process	autophagosome assembly	51	14420	60	22447	0.000311906
GO:0006887	biological_process	exocytosis	102	14420	130	22447	0.000313427
GO:0043066	biological_process	negative regulation of apoptotic process	425	14420	600	22447	0.00031414
GO:0048598	biological_process	embryonic morphogenesis	18	14420	18	22447	0.000345841
GO:0010043	biological_process	response to zinc ion	31	14420	34	22447	0.000355175
GO:0000086	biological_process	G2/M transition of mitotic cell cycle	111	14420	143	22447	0.000376106
GO:0006699	biological_process	bile acid biosynthetic process	27	14420	29	22447	0.000379065
GO:0004181	molecular_function	metallocarboxypeptidase activity	27	14420	29	22447	0.000379065
GO:0061024	biological_process	membrane organization	106	14420	136	22447	0.000382829
GO:0044325	molecular_function	ion channel binding	101	14420	129	22447	0.000386431
GO:0032420	cellular_component	stereocilium	41	14420	47	22447	0.00038644
GO:0035577	cellular_component	azurophil granule membrane	50	14420	59	22447	0.000416231
GO:0010466	biological_process	negative regulation of peptidase activity	98	14420	125	22447	0.00042976
GO:0030414	molecular_function	peptidase inhibitor activity	98	14420	125	22447	0.00042976
GO:0031463	cellular_component	Cul3-RING ubiquitin ligase complex	34	14420	38	22447	0.000432983
GO:0030426	cellular_component	growth cone	110	14420	142	22447	0.000458817
GO:0005768	cellular_component	endosome	544	14420	779	22447	0.000459675
GO:0031623	biological_process	receptor internalization	37	14420	42	22447	0.000490628
GO:0030335	biological_process	positive regulation of cell migration	184	14420	248	22447	0.0004923
GO:0004177	molecular_function	aminopeptidase activity	30	14420	33	22447	0.000507261
GO:0009636	biological_process	response to toxic substance	82	14420	103	22447	0.000512088
GO:0006082	biological_process	organic acid metabolic process	22	14420	23	22447	0.000521705
GO:0002576	biological_process	platelet degranulation	102	14420	131	22447	0.000523401
GO:0031648	biological_process	protein destabilization	40	14420	46	22447	0.000528972
GO:0018105	biological_process	peptidyl-serine phosphorylation	114	14420	148	22447	0.000540917
GO:0005761	cellular_component	mitochondrial ribosome	26	14420	28	22447	0.000552269
GO:0061630	molecular_function	ubiquitin protein ligase activity	181	14420	244	22447	0.000552968
GO:0005762	cellular_component	mitochondrial large ribosomal subunit	49	14420	58	22447	0.000553962
GO:0031966	cellular_component	mitochondrial membrane	128	14420	168	22447	0.00057156
GO:0005913	cellular_component	cell-cell adherens junction	84	14420	106	22447	0.000580467
GO:0014069	cellular_component	postsynaptic density	216	14420	295	22447	0.000594527
GO:0031647	biological_process	regulation of protein stability	68	14420	84	22447	0.000633871
GO:0035690	biological_process	cellular response to drug	57	14420	69	22447	0.000650664
GO:0008565	molecular_function	obsolete protein transporter activity	57	14420	69	22447	0.000650664
GO:0006413	biological_process	translational initiation	120	14420	157	22447	0.00067438
GO:0007032	biological_process	endosome organization	36	14420	41	22447	0.000678128
GO:0022900	biological_process	electron transport chain	78	14420	98	22447	0.000706594
GO:0006879	biological_process	cellular iron ion homeostasis	51	14420	61	22447	0.000713696
GO:0016538	molecular_function	cyclin-dependent protein serine/threonine kinase regulator activity	29	14420	32	22447	0.0007226
GO:0090314	biological_process	positive regulation of protein targeting to membrane	29	14420	32	22447	0.0007226
GO:0032590	cellular_component	dendrite membrane	29	14420	32	22447	0.0007226
GO:0005774	cellular_component	vacuolar membrane	29	14420	32	22447	0.0007226
GO:0035722	biological_process	interleukin-12-mediated signaling pathway	42	14420	49	22447	0.000743272
GO:0005881	cellular_component	cytoplasmic microtubule	45	14420	53	22447	0.000746289
GO:0030325	biological_process	adrenal gland development	21	14420	22	22447	0.000779737
GO:0006541	biological_process	glutamine metabolic process	21	14420	22	22447	0.000779737
GO:0016773	molecular_function	phosphotransferase activity, alcohol group as acceptor	21	14420	22	22447	0.000779737
GO:0008144	molecular_function	drug binding	59	14420	72	22447	0.000792675
GO:0021766	biological_process	hippocampus development	59	14420	72	22447	0.000792675
GO:0008021	cellular_component	synaptic vesicle	107	14420	139	22447	0.000823649
GO:0008392	molecular_function	arachidonic acid epoxygenase activity	16	14420	16	22447	0.000838722
GO:0015813	biological_process	L-glutamate transmembrane transport	16	14420	16	22447	0.000838722
GO:0005779	cellular_component	integral component of peroxisomal membrane	16	14420	16	22447	0.000838722
GO:0043209	cellular_component	myelin sheath	32	14420	36	22447	0.000849703
GO:0006417	biological_process	regulation of translation	121	14420	159	22447	0.000864875
GO:0034774	cellular_component	secretory granule lumen	97	14420	125	22447	0.000875449
GO:0007155	biological_process	cell adhesion	468	14420	669	22447	0.000886696
GO:0001525	biological_process	angiogenesis	191	14420	260	22447	0.000912002
GO:0005547	molecular_function	phosphatidylinositol-3,4,5-trisphosphate binding	35	14420	40	22447	0.00093456
GO:0009055	molecular_function	electron transfer activity	69	14420	86	22447	0.000936682
GO:0001725	cellular_component	stress fiber	50	14420	60	22447	0.000937853
GO:0005730	cellular_component	nucleolus	638	14420	924	22447	0.00094324
GO:0098982	cellular_component	GABA-ergic synapse	61	14420	75	22447	0.000948256
GO:0007519	biological_process	skeletal muscle tissue development	47	14420	56	22447	0.000973018
GO:0032154	cellular_component	cleavage furrow	47	14420	56	22447	0.000973018
GO:0000723	biological_process	telomere maintenance	41	14420	48	22447	0.0010008
GO:0071902	biological_process	positive regulation of protein serine/threonine kinase activity	41	14420	48	22447	0.0010008
GO:0006094	biological_process	gluconeogenesis	41	14420	48	22447	0.0010008
GO:0043001	biological_process	Golgi to plasma membrane protein transport	28	14420	31	22447	0.00102654
GO:0005791	cellular_component	rough endoplasmic reticulum	55	14420	67	22447	0.00109412
GO:0051726	biological_process	regulation of cell cycle	122	14420	161	22447	0.00109914
GO:0042383	cellular_component	sarcolemma	86	14420	110	22447	0.00111083
GO:0055085	biological_process	transmembrane transport	512	14420	736	22447	0.00111546
GO:0009791	biological_process	post-embryonic development	63	14420	78	22447	0.00111662
GO:0006661	biological_process	phosphatidylinositol biosynthetic process	63	14420	78	22447	0.00111662
GO:0080025	molecular_function	phosphatidylinositol-3,5-bisphosphate binding	24	14420	26	22447	0.00116395
GO:0061621	biological_process	canonical glycolysis	24	14420	26	22447	0.00116395
GO:0043197	cellular_component	dendritic spine	117	14420	154	22447	0.00116424
GO:0009117	biological_process	nucleotide metabolic process	31	14420	35	22447	0.00118515
GO:0001938	biological_process	positive regulation of endothelial cell proliferation	60	14420	74	22447	0.0012131
GO:0030667	cellular_component	secretory granule membrane	83	14420	106	22447	0.00123843
GO:0061631	molecular_function	ubiquitin conjugating enzyme activity	34	14420	39	22447	0.00128404
GO:0002526	biological_process	acute inflammatory response	15	14420	15	22447	0.00130609
GO:0048029	molecular_function	monosaccharide binding	15	14420	15	22447	0.00130609
GO:0019674	biological_process	NAD metabolic process	15	14420	15	22447	0.00130609
GO:0002931	biological_process	response to ischemia	43	14420	51	22447	0.00132429
GO:0051539	molecular_function	4 iron, 4 sulfur cluster binding	37	14420	43	22447	0.00133325
GO:0042149	biological_process	cellular response to glucose starvation	37	14420	43	22447	0.00133325
GO:0006605	biological_process	protein targeting	40	14420	47	22447	0.00134344
GO:0008203	biological_process	cholesterol metabolic process	75	14420	95	22447	0.00137564
GO:0007050	biological_process	cell cycle arrest	109	14420	143	22447	0.00138224
GO:0015991	biological_process	ATP hydrolysis coupled proton transport	27	14420	30	22447	0.0014541
GO:0046513	biological_process	ceramide biosynthetic process	27	14420	30	22447	0.0014541
GO:0008083	molecular_function	growth factor activity	125	14420	166	22447	0.00146032
GO:0008022	molecular_function	protein C-terminus binding	150	14420	202	22447	0.00146589
GO:0006396	biological_process	RNA processing	77	14420	98	22447	0.0015364
GO:0009615	biological_process	response to virus	94	14420	122	22447	0.00158203
GO:0030308	biological_process	negative regulation of cell growth	101	14420	132	22447	0.00163347
GO:0043130	molecular_function	ubiquitin binding	64	14420	80	22447	0.00163782
GO:0006270	biological_process	DNA replication initiation	30	14420	34	22447	0.0016479
GO:0006904	biological_process	vesicle docking involved in exocytosis	30	14420	34	22447	0.0016479
GO:0051865	biological_process	protein autoubiquitination	56	14420	69	22447	0.00168165
GO:0000149	molecular_function	SNARE binding	56	14420	69	22447	0.00168165
GO:0008139	molecular_function	nuclear localization sequence binding	23	14420	25	22447	0.0016832
GO:0005504	molecular_function	fatty acid binding	23	14420	25	22447	0.0016832
GO:0042738	biological_process	exogenous drug catabolic process	23	14420	25	22447	0.0016832
GO:0005070	molecular_function	SH3/SH2 adaptor activity	45	14420	54	22447	0.00168892
GO:2000300	biological_process	regulation of synaptic vesicle exocytosis	45	14420	54	22447	0.00168892
GO:0004497	molecular_function	monooxygenase activity	79	14420	101	22447	0.00170339
GO:0006892	biological_process	post-Golgi vesicle-mediated transport	19	14420	20	22447	0.00173217
GO:0001508	biological_process	action potential	19	14420	20	22447	0.00173217
GO:0006536	biological_process	glutamate metabolic process	19	14420	20	22447	0.00173217
GO:0009083	biological_process	branched-chain amino acid catabolic process	19	14420	20	22447	0.00173217
GO:0006953	biological_process	acute-phase response	33	14420	38	22447	0.00175858
GO:0015293	molecular_function	symporter activity	91	14420	118	22447	0.00177544
GO:0003755	molecular_function	peptidyl-prolyl cis-trans isomerase activity	39	14420	46	22447	0.00179766
GO:0000413	biological_process	protein peptidyl-prolyl isomerization	39	14420	46	22447	0.00179766
GO:0051291	biological_process	protein heterooligomerization	61	14420	76	22447	0.00179824
GO:0002062	biological_process	chondrocyte differentiation	36	14420	42	22447	0.00180312
GO:0045184	biological_process	establishment of protein localization	36	14420	42	22447	0.00180312
GO:0015701	biological_process	bicarbonate transport	36	14420	42	22447	0.00180312
GO:0005874	cellular_component	microtubule	267	14420	374	22447	0.00188349
GO:0043312	biological_process	neutrophil degranulation	401	14420	573	22447	0.00190371
GO:0043235	cellular_component	receptor complex	155	14420	210	22447	0.0019041
GO:0003735	molecular_function	structural constituent of ribosome	146	14420	197	22447	0.00192587
GO:0000922	cellular_component	spindle pole	107	14420	141	22447	0.00198479
GO:0050862	biological_process	positive regulation of T cell receptor signaling pathway	14	14420	14	22447	0.00203384
GO:0038024	molecular_function	cargo receptor activity	14	14420	14	22447	0.00203384
GO:0016811	molecular_function	hydrolase activity, acting on carbon-nitrogen (but not peptide) bonds, in linear amides	14	14420	14	22447	0.00203384
GO:0016772	molecular_function	transferase activity, transferring phosphorus-containing groups	14	14420	14	22447	0.00203384
GO:0070262	biological_process	peptidyl-serine dephosphorylation	14	14420	14	22447	0.00203384
GO:0006488	biological_process	dolichol-linked oligosaccharide biosynthetic process	14	14420	14	22447	0.00203384
GO:0016064	biological_process	immunoglobulin mediated immune response	14	14420	14	22447	0.00203384
GO:0036092	biological_process	phosphatidylinositol-3-phosphate biosynthetic process	14	14420	14	22447	0.00203384
GO:0032743	biological_process	positive regulation of interleukin-2 production	14	14420	14	22447	0.00203384
GO:0019841	molecular_function	retinol binding	14	14420	14	22447	0.00203384
GO:0043539	molecular_function	protein serine/threonine kinase activator activity	26	14420	29	22447	0.00205338
GO:0008305	cellular_component	integrin complex	26	14420	29	22447	0.00205338
GO:0045737	biological_process	positive regulation of cyclin-dependent protein serine/threonine kinase activity	26	14420	29	22447	0.00205338
GO:0061512	biological_process	protein localization to cilium	26	14420	29	22447	0.00205338
GO:0009306	biological_process	protein secretion	47	14420	57	22447	0.00209063
GO:0007005	biological_process	mitochondrion organization	78	14420	100	22447	0.00209766
GO:0000082	biological_process	G1/S transition of mitotic cell cycle	78	14420	100	22447	0.00209766
GO:0000776	cellular_component	kinetochore	102	14420	134	22447	0.00210028
GO:0051289	biological_process	protein homotetramerization	68	14420	86	22447	0.00210966
GO:0006302	biological_process	double-strand break repair	55	14420	68	22447	0.00214846
GO:0050804	biological_process	modulation of chemical synaptic transmission	60	14420	75	22447	0.00227248
GO:0048678	biological_process	response to axon injury	29	14420	33	22447	0.00228381
GO:0000070	biological_process	mitotic sister chromatid segregation	29	14420	33	22447	0.00228381
GO:0016239	biological_process	positive regulation of macroautophagy	29	14420	33	22447	0.00228381
GO:0005778	cellular_component	peroxisomal membrane	52	14420	64	22447	0.00233496
GO:0019005	cellular_component	SCF ubiquitin ligase complex	52	14420	64	22447	0.00233496
GO:0015914	biological_process	phospholipid transport	38	14420	45	22447	0.00239747
GO:0007043	biological_process	cell-cell junction assembly	38	14420	45	22447	0.00239747
GO:0032570	biological_process	response to progesterone	38	14420	45	22447	0.00239747
GO:0097542	cellular_component	ciliary tip	38	14420	45	22447	0.00239747
GO:0015171	molecular_function	amino acid transmembrane transporter activity	32	14420	37	22447	0.00240042
GO:0007588	biological_process	excretion	32	14420	37	22447	0.00240042
GO:0042476	biological_process	odontogenesis	32	14420	37	22447	0.00240042
GO:0045921	biological_process	positive regulation of exocytosis	22	14420	24	22447	0.00242712
GO:0044458	biological_process	motile cilium assembly	22	14420	24	22447	0.00242712
GO:0006693	biological_process	prostaglandin metabolic process	22	14420	24	22447	0.00242712
GO:0006672	biological_process	ceramide metabolic process	22	14420	24	22447	0.00242712
GO:0097352	biological_process	autophagosome maturation	22	14420	24	22447	0.00242712
GO:0070301	biological_process	cellular response to hydrogen peroxide	57	14420	71	22447	0.00249746
GO:0019003	molecular_function	GDP binding	49	14420	60	22447	0.00252508
GO:0005507	molecular_function	copper ion binding	49	14420	60	22447	0.00252508
GO:0005840	cellular_component	ribosome	175	14420	240	22447	0.0025369
GO:0007596	biological_process	blood coagulation	153	14420	208	22447	0.00256419
GO:0035338	biological_process	long-chain fatty-acyl-CoA biosynthetic process	18	14420	19	22447	0.00257372
GO:0048268	biological_process	clathrin coat assembly	18	14420	19	22447	0.00257372
GO:0004653	molecular_function	polypeptide N-acetylgalactosaminyltransferase activity	18	14420	19	22447	0.00257372
GO:0045862	biological_process	positive regulation of proteolysis	18	14420	19	22447	0.00257372
GO:0016226	biological_process	iron-sulfur cluster assembly	18	14420	19	22447	0.00257372
GO:0032587	cellular_component	ruffle membrane	77	14420	99	22447	0.00257681
GO:0036498	biological_process	IRE1-mediated unfolded protein response	46	14420	56	22447	0.00271396
GO:0007565	biological_process	female pregnancy	79	14420	102	22447	0.00281461
GO:0008284	biological_process	positive regulation of cell population proliferation	427	14420	614	22447	0.00283996
GO:0001669	cellular_component	acrosomal vesicle	74	14420	95	22447	0.00288525
GO:0005930	cellular_component	axoneme	74	14420	95	22447	0.00288525
GO:0030301	biological_process	cholesterol transport	25	14420	28	22447	0.00289012
GO:0045070	biological_process	positive regulation of viral genome replication	25	14420	28	22447	0.00289012
GO:0035116	biological_process	embryonic hindlimb morphogenesis	25	14420	28	22447	0.00289012
GO:0015949	biological_process	nucleobase-containing small molecule interconversion	25	14420	28	22447	0.00289012
GO:0014047	biological_process	glutamate secretion	25	14420	28	22447	0.00289012
GO:0001933	biological_process	negative regulation of protein phosphorylation	64	14420	81	22447	0.00292125
GO:1904813	cellular_component	ficolin-1-rich granule lumen	107	14420	142	22447	0.0029839
GO:0000387	biological_process	spliceosomal snRNP assembly	28	14420	32	22447	0.00315413
GO:0090102	biological_process	cochlea development	28	14420	32	22447	0.00315413
GO:0006506	biological_process	GPI anchor biosynthetic process	28	14420	32	22447	0.00315413
GO:0051028	biological_process	mRNA transport	88	14420	115	22447	0.00315606
GO:0008106	molecular_function	alcohol dehydrogenase (NADP+) activity	13	14420	13	22447	0.00316701
GO:0006098	biological_process	pentose-phosphate shunt	13	14420	13	22447	0.00316701
GO:0001823	biological_process	mesonephros development	13	14420	13	22447	0.00316701
GO:0032934	molecular_function	sterol binding	13	14420	13	22447	0.00316701
GO:0045779	biological_process	negative regulation of bone resorption	13	14420	13	22447	0.00316701
GO:0018022	biological_process	peptidyl-lysine methylation	13	14420	13	22447	0.00316701
GO:0004032	molecular_function	alditol:NADP+ 1-oxidoreductase activity	13	14420	13	22447	0.00316701
GO:0005313	molecular_function	L-glutamate transmembrane transporter activity	13	14420	13	22447	0.00316701
GO:0008277	biological_process	regulation of G protein-coupled receptor signaling pathway	37	14420	44	22447	0.00318638
GO:0009966	biological_process	regulation of signal transduction	37	14420	44	22447	0.00318638
GO:0016241	biological_process	regulation of macroautophagy	61	14420	77	22447	0.00324422
GO:1904315	molecular_function	transmitter-gated ion channel activity involved in regulation of postsynaptic membrane potential	34	14420	40	22447	0.00326444
GO:0035735	biological_process	intraciliary transport involved in cilium assembly	34	14420	40	22447	0.00326444
GO:0009058	biological_process	biosynthetic process	34	14420	40	22447	0.00326444
GO:0009409	biological_process	response to cold	34	14420	40	22447	0.00326444
GO:0071479	biological_process	cellular response to ionizing radiation	31	14420	36	22447	0.00326495
GO:0007585	biological_process	respiratory gaseous exchange by respiratory system	31	14420	36	22447	0.00326495
GO:0050772	biological_process	positive regulation of axonogenesis	31	14420	36	22447	0.00326495
GO:0009887	biological_process	animal organ morphogenesis	90	14420	118	22447	0.00337765
GO:0006412	biological_process	translation	266	14420	375	22447	0.00337944
GO:0048208	biological_process	COPII vesicle coating	53	14420	66	22447	0.00347505
GO:0030742	molecular_function	GTP-dependent protein binding	21	14420	23	22447	0.00348907
GO:0046961	molecular_function	proton-transporting ATPase activity, rotational mechanism	21	14420	23	22447	0.00348907
GO:0006730	biological_process	one-carbon metabolic process	21	14420	23	22447	0.00348907
GO:0042552	biological_process	myelination	45	14420	55	22447	0.00351152
GO:0005782	cellular_component	peroxisomal matrix	45	14420	55	22447	0.00351152
GO:0050731	biological_process	positive regulation of peptidyl-tyrosine phosphorylation	73	14420	94	22447	0.00354143
GO:0090305	biological_process	nucleic acid phosphodiester bond hydrolysis	106	14420	141	22447	0.00354173
GO:0016791	molecular_function	phosphatase activity	106	14420	141	22447	0.00354173
GO:0016032	biological_process	viral process	372	14420	533	22447	0.00357063
GO:0032956	biological_process	regulation of actin cytoskeleton organization	58	14420	73	22447	0.00359758
GO:0009749	biological_process	response to glucose	58	14420	73	22447	0.00359758
GO:0042795	biological_process	snRNA transcription by RNA polymerase II	58	14420	73	22447	0.00359758
GO:0019083	biological_process	viral transcription	92	14420	121	22447	0.00360122
GO:0016197	biological_process	endosomal transport	63	14420	80	22447	0.0036373
GO:0035091	molecular_function	phosphatidylinositol binding	80	14420	104	22447	0.0037163
GO:0006281	biological_process	DNA repair	292	14420	414	22447	0.0037173
GO:0005085	molecular_function	guanyl-nucleotide exchange factor activity	146	14420	199	22447	0.00374594
GO:0055037	cellular_component	recycling endosome	101	14420	134	22447	0.0037935
GO:0000184	biological_process	nuclear-transcribed mRNA catabolic process, nonsense-mediated decay	101	14420	134	22447	0.0037935
GO:0006139	biological_process	nucleobase-containing compound metabolic process	50	14420	62	22447	0.0038114
GO:1903076	biological_process	regulation of protein localization to plasma membrane	17	14420	18	22447	0.0038152
GO:0034329	biological_process	cell junction assembly	17	14420	18	22447	0.0038152
GO:0006103	biological_process	2-oxoglutarate metabolic process	17	14420	18	22447	0.0038152
GO:1904262	biological_process	negative regulation of TORC1 signaling	17	14420	18	22447	0.0038152
GO:0032426	cellular_component	stereocilium tip	17	14420	18	22447	0.0038152
GO:0009888	biological_process	tissue development	17	14420	18	22447	0.0038152
GO:0048193	biological_process	Golgi vesicle transport	17	14420	18	22447	0.0038152
GO:0051897	biological_process	positive regulation of protein kinase B signaling	137	14420	186	22447	0.00384395
GO:0030141	cellular_component	secretory granule	82	14420	107	22447	0.00400118
GO:0008380	biological_process	RNA splicing	229	14420	321	22447	0.00400683
GO:0006665	biological_process	sphingolipid metabolic process	39	14420	47	22447	0.00401196
GO:0050727	biological_process	regulation of inflammatory response	60	14420	76	22447	0.00405088
GO:0034394	biological_process	protein localization to cell surface	24	14420	27	22447	0.00405357
GO:0000175	molecular_function	3'-5'-exoribonuclease activity	24	14420	27	22447	0.00405357
GO:0030544	molecular_function	Hsp70 protein binding	36	14420	43	22447	0.00421962
GO:0006110	biological_process	regulation of glycolytic process	36	14420	43	22447	0.00421962
GO:0030332	molecular_function	cyclin binding	27	14420	31	22447	0.00434009
GO:0017080	molecular_function	sodium channel regulator activity	27	14420	31	22447	0.00434009
GO:0048487	molecular_function	beta-tubulin binding	33	14420	39	22447	0.00436854
GO:0008219	biological_process	cell death	33	14420	39	22447	0.00436854
GO:0006493	biological_process	protein O-linked glycosylation	33	14420	39	22447	0.00436854
GO:0045746	biological_process	negative regulation of Notch signaling pathway	33	14420	39	22447	0.00436854
GO:0043473	biological_process	pigmentation	33	14420	39	22447	0.00436854
GO:0003281	biological_process	ventricular septum development	30	14420	35	22447	0.00442438
GO:1900026	biological_process	positive regulation of substrate adhesion-dependent cell spreading	30	14420	35	22447	0.00442438
GO:0098656	biological_process	anion transmembrane transport	30	14420	35	22447	0.00442438
GO:0006259	biological_process	DNA metabolic process	30	14420	35	22447	0.00442438
GO:0046777	biological_process	protein autophosphorylation	136	14420	185	22447	0.00445943
GO:0030324	biological_process	lung development	79	14420	103	22447	0.00450629
GO:0047485	molecular_function	protein N-terminus binding	93	14420	123	22447	0.00457159
GO:0034613	biological_process	cellular protein localization	41	14420	50	22447	0.00489333
GO:0019838	molecular_function	growth factor binding	41	14420	50	22447	0.00489333
GO:0031201	cellular_component	SNARE complex	41	14420	50	22447	0.00489333
GO:0042110	biological_process	T cell activation	41	14420	50	22447	0.00489333
GO:0008080	molecular_function	N-acetyltransferase activity	12	14420	12	22447	0.00493142
GO:0017101	cellular_component	aminoacyl-tRNA synthetase multienzyme complex	12	14420	12	22447	0.00493142
GO:0001055	molecular_function	RNA polymerase II activity	12	14420	12	22447	0.00493142
GO:0006497	biological_process	protein lipidation	12	14420	12	22447	0.00493142
GO:0006700	biological_process	C21-steroid hormone biosynthetic process	12	14420	12	22447	0.00493142
GO:0005838	cellular_component	proteasome regulatory particle	12	14420	12	22447	0.00493142
GO:0060396	biological_process	growth hormone receptor signaling pathway	12	14420	12	22447	0.00493142
GO:0016810	molecular_function	hydrolase activity, acting on carbon-nitrogen (but not peptide) bonds	12	14420	12	22447	0.00493142
GO:0006069	biological_process	ethanol oxidation	12	14420	12	22447	0.00493142
GO:0048066	biological_process	developmental pigmentation	12	14420	12	22447	0.00493142
GO:0006596	biological_process	polyamine biosynthetic process	12	14420	12	22447	0.00493142
GO:0061640	biological_process	cytoskeleton-dependent cytokinesis	20	14420	22	22447	0.00499896
GO:0033617	biological_process	mitochondrial respiratory chain complex IV assembly	20	14420	22	22447	0.00499896
GO:0016620	molecular_function	oxidoreductase activity, acting on the aldehyde or oxo group of donors, NAD or NADP as acceptor	20	14420	22	22447	0.00499896
GO:0019900	molecular_function	kinase binding	76	14420	99	22447	0.00507602
GO:0045211	cellular_component	postsynaptic membrane	191	14420	266	22447	0.00518581
GO:0005923	cellular_component	bicellular tight junction	99	14420	132	22447	0.0053406
GO:0000724	biological_process	double-strand break repair via homologous recombination	66	14420	85	22447	0.00547032
GO:0005902	cellular_component	microvillus	51	14420	64	22447	0.00554976
GO:0015459	molecular_function	potassium channel regulator activity	35	14420	42	22447	0.00556687
GO:0006695	biological_process	cholesterol biosynthetic process	35	14420	42	22447	0.00556687
GO:0031083	cellular_component	BLOC-1 complex	16	14420	17	22447	0.00564095
GO:0031293	biological_process	membrane protein intracellular domain proteolysis	16	14420	17	22447	0.00564095
GO:0006044	biological_process	N-acetylglucosamine metabolic process	16	14420	17	22447	0.00564095
GO:0005740	cellular_component	mitochondrial envelope	16	14420	17	22447	0.00564095
GO:0019395	biological_process	fatty acid oxidation	16	14420	17	22447	0.00564095
GO:0030224	biological_process	monocyte differentiation	16	14420	17	22447	0.00564095
GO:0008299	biological_process	isoprenoid biosynthetic process	16	14420	17	22447	0.00564095
GO:0033198	biological_process	response to ATP	16	14420	17	22447	0.00564095
GO:0006027	biological_process	glycosaminoglycan catabolic process	23	14420	26	22447	0.00566406
GO:0045334	cellular_component	clathrin-coated endocytic vesicle	23	14420	26	22447	0.00566406
GO:0051149	biological_process	positive regulation of muscle cell differentiation	23	14420	26	22447	0.00566406
GO:0071353	biological_process	cellular response to interleukin-4	23	14420	26	22447	0.00566406
GO:0014068	biological_process	positive regulation of phosphatidylinositol 3-kinase signaling	73	14420	95	22447	0.00571878
GO:0071320	biological_process	cellular response to cAMP	43	14420	53	22447	0.00581784
GO:0030501	biological_process	positive regulation of bone mineralization	32	14420	38	22447	0.00582354
GO:0007420	biological_process	brain development	192	14420	268	22447	0.00594418
GO:0035264	biological_process	multicellular organism growth	68	14420	88	22447	0.00595574
GO:0003333	biological_process	amino acid transmembrane transport	29	14420	34	22447	0.00597208
GO:0030176	cellular_component	integral component of endoplasmic reticulum membrane	96	14420	128	22447	0.00602857
GO:0065003	biological_process	protein-containing complex assembly	96	14420	128	22447	0.00602857
GO:0006979	biological_process	response to oxidative stress	107	14420	144	22447	0.00635122
GO:0030018	cellular_component	Z disc	100	14420	134	22447	0.00660139
GO:0016055	biological_process	Wnt signaling pathway	172	14420	239	22447	0.00666437
GO:0043679	cellular_component	axon terminus	45	14420	56	22447	0.00677423
GO:0031122	biological_process	cytoplasmic microtubule organization	37	14420	45	22447	0.00683507
GO:0010494	cellular_component	cytoplasmic stress granule	50	14420	63	22447	0.00697845
GO:0000902	biological_process	cell morphogenesis	79	14420	104	22447	0.00700264
GO:0031093	cellular_component	platelet alpha granule lumen	55	14420	70	22447	0.00700302
GO:0097503	biological_process	sialylation	19	14420	21	22447	0.00713639
GO:0007031	biological_process	peroxisome organization	19	14420	21	22447	0.00713639
GO:0045821	biological_process	positive regulation of glycolytic process	19	14420	21	22447	0.00713639
GO:0008373	molecular_function	sialyltransferase activity	19	14420	21	22447	0.00713639
GO:0002181	biological_process	cytoplasmic translation	34	14420	41	22447	0.00731541
GO:0030276	molecular_function	clathrin binding	34	14420	41	22447	0.00731541
GO:0042593	biological_process	glucose homeostasis	88	14420	117	22447	0.00732119
GO:0003697	molecular_function	single-stranded DNA binding	81	14420	107	22447	0.00742889
GO:0046854	biological_process	phosphatidylinositol phosphorylation	42	14420	52	22447	0.00744786
GO:0045111	cellular_component	intermediate filament cytoskeleton	42	14420	52	22447	0.00744786
GO:0043161	biological_process	proteasome-mediated ubiquitin-dependent protein catabolic process	154	14420	213	22447	0.00750049
GO:0031594	cellular_component	neuromuscular junction	62	14420	80	22447	0.00754142
GO:0005811	cellular_component	lipid droplet	62	14420	80	22447	0.00754142
GO:0021987	biological_process	cerebral cortex development	62	14420	80	22447	0.00754142
GO:0046512	biological_process	sphingosine biosynthetic process	11	14420	11	22447	0.00767863
GO:0006048	biological_process	UDP-N-acetylglucosamine biosynthetic process	11	14420	11	22447	0.00767863
GO:1904263	biological_process	positive regulation of TORC1 signaling	11	14420	11	22447	0.00767863
GO:0015918	biological_process	sterol transport	11	14420	11	22447	0.00767863
GO:0090481	biological_process	pyrimidine nucleotide-sugar transmembrane transport	11	14420	11	22447	0.00767863
GO:0015165	molecular_function	pyrimidine nucleotide-sugar transmembrane transporter activity	11	14420	11	22447	0.00767863
GO:0032367	biological_process	intracellular cholesterol transport	11	14420	11	22447	0.00767863
GO:0016918	molecular_function	retinal binding	11	14420	11	22447	0.00767863
GO:0090150	biological_process	establishment of protein localization to membrane	11	14420	11	22447	0.00767863
GO:0043097	biological_process	pyrimidine nucleoside salvage	11	14420	11	22447	0.00767863
GO:0006515	biological_process	protein quality control for misfolded or incompletely synthesized proteins	11	14420	11	22447	0.00767863
GO:0015250	molecular_function	water channel activity	11	14420	11	22447	0.00767863
GO:0003995	molecular_function	acyl-CoA dehydrogenase activity	11	14420	11	22447	0.00767863
GO:0046902	biological_process	regulation of mitochondrial membrane permeability	11	14420	11	22447	0.00767863
GO:0006465	biological_process	signal peptide processing	11	14420	11	22447	0.00767863
GO:0048286	biological_process	lung alveolus development	31	14420	37	22447	0.00773173
GO:0030177	biological_process	positive regulation of Wnt signaling pathway	31	14420	37	22447	0.00773173
GO:0030170	molecular_function	pyridoxal phosphate binding	47	14420	59	22447	0.00775263
GO:0043086	biological_process	negative regulation of catalytic activity	52	14420	66	22447	0.00782956
GO:0001649	biological_process	osteoblast differentiation	83	14420	110	22447	0.00785271
GO:0051170	biological_process	import into nucleus	22	14420	25	22447	0.00788259
GO:0005773	cellular_component	vacuole	22	14420	25	22447	0.00788259
GO:0019956	molecular_function	chemokine binding	22	14420	25	22447	0.00788259
GO:0017022	molecular_function	myosin binding	22	14420	25	22447	0.00788259
GO:0097755	biological_process	positive regulation of blood vessel diameter	22	14420	25	22447	0.00788259
GO:0016342	cellular_component	catenin complex	25	14420	29	22447	0.00811975
GO:0005516	molecular_function	calmodulin binding	149	14420	206	22447	0.00823776
GO:0034142	biological_process	toll-like receptor 4 signaling pathway	15	14420	16	22447	0.0083166
GO:0001736	biological_process	establishment of planar polarity	15	14420	16	22447	0.0083166
GO:0010765	biological_process	positive regulation of sodium ion transport	15	14420	16	22447	0.0083166
GO:0006833	biological_process	water transport	15	14420	16	22447	0.0083166
GO:0033146	biological_process	regulation of intracellular estrogen receptor signaling pathway	15	14420	16	22447	0.0083166
GO:0031103	biological_process	axon regeneration	15	14420	16	22447	0.0083166
GO:0001056	molecular_function	RNA polymerase III activity	15	14420	16	22447	0.0083166
GO:0000151	cellular_component	ubiquitin ligase complex	94	14420	126	22447	0.00841693
GO:0005911	cellular_component	cell-cell junction	138	14420	190	22447	0.00850818
GO:1903561	cellular_component	extracellular vesicle	44	14420	55	22447	0.0085935
GO:0043434	biological_process	response to peptide hormone	44	14420	55	22447	0.0085935
GO:0005764	cellular_component	lysosome	336	14420	484	22447	0.00868637
GO:0006625	biological_process	protein targeting to peroxisome	54	14420	69	22447	0.00868766
GO:0000781	cellular_component	chromosome, telomeric region	54	14420	69	22447	0.00868766
GO:0035064	molecular_function	methylated histone binding	49	14420	62	22447	0.00874456
GO:0003712	molecular_function	transcription coregulator activity	66	14420	86	22447	0.00883019
GO:0008270	molecular_function	zinc ion binding	631	14420	929	22447	0.00885038
GO:0032781	biological_process	positive regulation of ATPase activity	36	14420	44	22447	0.00886919
GO:0060173	biological_process	limb development	36	14420	44	22447	0.00886919
GO:0006749	biological_process	glutathione metabolic process	36	14420	44	22447	0.00886919
GO:0030133	cellular_component	transport vesicle	80	14420	106	22447	0.00887666
GO:0007189	biological_process	adenylate cyclase-activating G protein-coupled receptor signaling pathway	80	14420	106	22447	0.00887666
GO:0005506	molecular_function	iron ion binding	118	14420	161	22447	0.00903482
GO:0007266	biological_process	Rho protein signal transduction	61	14420	79	22447	0.00922906
GO:0007015	biological_process	actin filament organization	82	14420	109	22447	0.00935322
GO:0006974	biological_process	cellular response to DNA damage stimulus	377	14420	546	22447	0.00944456
GO:0007059	biological_process	chromosome segregation	68	14420	89	22447	0.00947098
GO:0006606	biological_process	protein import into nucleus	68	14420	89	22447	0.00947098
GO:0007224	biological_process	smoothened signaling pathway	56	14420	72	22447	0.0095479
GO:0051402	biological_process	neuron apoptotic process	33	14420	40	22447	0.00957361
GO:0005977	biological_process	glycogen metabolic process	33	14420	40	22447	0.00957361
GO:0004518	molecular_function	nuclease activity	111	14420	151	22447	0.00959683
GO:0016363	cellular_component	nuclear matrix	84	14420	112	22447	0.00982436
GO:0032436	biological_process	positive regulation of proteasomal ubiquitin-dependent protein catabolic process	63	14420	82	22447	0.00996935
GO:0030036	biological_process	actin cytoskeleton organization	126	14420	173	22447	0.0100153
GO:0016604	cellular_component	nuclear body	229	14420	325	22447	0.0100239
GO:0070971	cellular_component	endoplasmic reticulum exit site	18	14420	20	22447	0.0101477
GO:0016747	molecular_function	transferase activity, transferring acyl groups other than amino-acyl groups	18	14420	20	22447	0.0101477
GO:0031307	cellular_component	integral component of mitochondrial outer membrane	18	14420	20	22447	0.0101477
GO:0002063	biological_process	chondrocyte development	18	14420	20	22447	0.0101477
GO:0042325	biological_process	regulation of phosphorylation	18	14420	20	22447	0.0101477
GO:0051412	biological_process	response to corticosterone	18	14420	20	22447	0.0101477
GO:0000030	molecular_function	mannosyltransferase activity	18	14420	20	22447	0.0101477
GO:0002080	cellular_component	acrosomal membrane	18	14420	20	22447	0.0101477
GO:0051604	biological_process	protein maturation	18	14420	20	22447	0.0101477
GO:0070542	biological_process	response to fatty acid	18	14420	20	22447	0.0101477
GO:0008201	molecular_function	heparin binding	128	14420	176	22447	0.0102494
GO:0098794	cellular_component	postsynapse	95	14420	128	22447	0.0103067
GO:0030855	biological_process	epithelial cell differentiation	58	14420	75	22447	0.0104061
GO:0016339	biological_process	calcium-dependent cell-cell adhesion via plasma membrane cell adhesion molecules	38	14420	47	22447	0.0104595
GO:0004721	molecular_function	phosphoprotein phosphatase activity	119	14420	163	22447	0.0107202
GO:0006626	biological_process	protein targeting to mitochondrion	27	14420	32	22447	0.0107443
GO:0000421	cellular_component	autophagosome membrane	27	14420	32	22447	0.0107443
GO:0097730	cellular_component	non-motile cilium	27	14420	32	22447	0.0107443
GO:0097060	cellular_component	synaptic membrane	27	14420	32	22447	0.0107443
GO:0015078	molecular_function	proton transmembrane transporter activity	27	14420	32	22447	0.0107443
GO:0000049	molecular_function	tRNA binding	48	14420	61	22447	0.0109186
GO:0099056	cellular_component	integral component of presynaptic membrane	48	14420	61	22447	0.0109186
GO:0016529	cellular_component	sarcoplasmic reticulum	48	14420	61	22447	0.0109186
GO:0006607	biological_process	NLS-bearing protein import into nucleus	21	14420	24	22447	0.0109227
GO:0019957	molecular_function	C-C chemokine binding	21	14420	24	22447	0.0109227
GO:0030595	biological_process	leukocyte chemotaxis	21	14420	24	22447	0.0109227
GO:0001676	biological_process	long-chain fatty acid metabolic process	21	14420	24	22447	0.0109227
GO:0032733	biological_process	positive regulation of interleukin-10 production	21	14420	24	22447	0.0109227
GO:0045453	biological_process	bone resorption	21	14420	24	22447	0.0109227
GO:0015721	biological_process	bile acid and bile salt transport	24	14420	28	22447	0.0110343
GO:0090543	cellular_component	Flemming body	24	14420	28	22447	0.0110343
GO:0043325	molecular_function	phosphatidylinositol-3,4-bisphosphate binding	24	14420	28	22447	0.0110343
GO:0018146	biological_process	keratan sulfate biosynthetic process	24	14420	28	22447	0.0110343
GO:0010575	biological_process	positive regulation of vascular endothelial growth factor production	24	14420	28	22447	0.0110343
GO:0032281	cellular_component	AMPA glutamate receptor complex	24	14420	28	22447	0.0110343
GO:0007411	biological_process	axon guidance	153	14420	213	22447	0.0112152
GO:0001657	biological_process	ureteric bud development	35	14420	43	22447	0.0114611
GO:0006406	biological_process	mRNA export from nucleus	83	14420	111	22447	0.0116366
GO:1904851	biological_process	positive regulation of establishment of protein localization to telomere	10	14420	10	22447	0.011956
GO:0030432	biological_process	peristalsis	10	14420	10	22447	0.011956
GO:0140078	molecular_function	class I DNA-(apurinic or apyrimidinic site) endonuclease activity	10	14420	10	22447	0.011956
GO:0035721	biological_process	intraciliary retrograde transport	10	14420	10	22447	0.011956
GO:0033179	cellular_component	proton-transporting V-type ATPase, V0 domain	10	14420	10	22447	0.011956
GO:0034464	cellular_component	BBSome	10	14420	10	22447	0.011956
GO:0071223	biological_process	cellular response to lipoteichoic acid	10	14420	10	22447	0.011956
GO:0071723	molecular_function	lipopeptide binding	10	14420	10	22447	0.011956
GO:0000338	biological_process	protein deneddylation	10	14420	10	22447	0.011956
GO:0019864	molecular_function	IgG binding	10	14420	10	22447	0.011956
GO:0051901	biological_process	positive regulation of mitochondrial depolarization	10	14420	10	22447	0.011956
GO:0019869	molecular_function	chloride channel inhibitor activity	10	14420	10	22447	0.011956
GO:0008190	molecular_function	eukaryotic initiation factor 4E binding	10	14420	10	22447	0.011956
GO:0016303	molecular_function	1-phosphatidylinositol-3-kinase activity	10	14420	10	22447	0.011956
GO:0035646	biological_process	endosome to melanosome transport	10	14420	10	22447	0.011956
GO:0016709	molecular_function	oxidoreductase activity, acting on paired donors, with incorporation or reduction of molecular oxygen, NAD(P)H as one donor, and incorporation of one atom of oxygen	10	14420	10	22447	0.011956
GO:0006584	biological_process	catecholamine metabolic process	10	14420	10	22447	0.011956
GO:1904667	biological_process	negative regulation of ubiquitin protein ligase activity	10	14420	10	22447	0.011956
GO:0051378	molecular_function	serotonin binding	10	14420	10	22447	0.011956
GO:0097484	biological_process	dendrite extension	10	14420	10	22447	0.011956
GO:0007084	biological_process	mitotic nuclear envelope reassembly	10	14420	10	22447	0.011956
GO:0006702	biological_process	androgen biosynthetic process	10	14420	10	22447	0.011956
GO:0090394	biological_process	negative regulation of excitatory postsynaptic potential	10	14420	10	22447	0.011956
GO:0061462	biological_process	protein localization to lysosome	10	14420	10	22447	0.011956
GO:0046653	biological_process	tetrahydrofolate metabolic process	10	14420	10	22447	0.011956
GO:0035865	biological_process	cellular response to potassium ion	10	14420	10	22447	0.011956
GO:0000209	biological_process	protein polyubiquitination	186	14420	262	22447	0.0120115
GO:0016925	biological_process	protein sumoylation	50	14420	64	22447	0.0120809
GO:0060548	biological_process	negative regulation of cell death	62	14420	81	22447	0.0121032
GO:0006283	biological_process	transcription-coupled nucleotide-excision repair	62	14420	81	22447	0.0121032
GO:0043085	biological_process	positive regulation of catalytic activity	69	14420	91	22447	0.01215
GO:0032469	biological_process	endoplasmic reticulum calcium ion homeostasis	14	14420	15	22447	0.0122224
GO:0050910	biological_process	detection of mechanical stimulus involved in sensory perception of sound	14	14420	15	22447	0.0122224
GO:0015116	molecular_function	sulfate transmembrane transporter activity	14	14420	15	22447	0.0122224
GO:0015908	biological_process	fatty acid transport	14	14420	15	22447	0.0122224
GO:0010759	biological_process	positive regulation of macrophage chemotaxis	14	14420	15	22447	0.0122224
GO:0099509	biological_process	regulation of presynaptic cytosolic calcium ion concentration	14	14420	15	22447	0.0122224
GO:0004089	molecular_function	carbonate dehydratase activity	14	14420	15	22447	0.0122224
GO:0032703	biological_process	negative regulation of interleukin-2 production	14	14420	15	22447	0.0122224
GO:0030127	cellular_component	COPII vesicle coat	14	14420	15	22447	0.0122224
GO:0003073	biological_process	regulation of systemic arterial blood pressure	14	14420	15	22447	0.0122224
GO:0000729	biological_process	DNA double-strand break processing	14	14420	15	22447	0.0122224
GO:0032794	molecular_function	GTPase activating protein binding	14	14420	15	22447	0.0122224
GO:0006750	biological_process	glutathione biosynthetic process	14	14420	15	22447	0.0122224
GO:0006744	biological_process	ubiquinone biosynthetic process	14	14420	15	22447	0.0122224
GO:0005639	cellular_component	integral component of nuclear inner membrane	14	14420	15	22447	0.0122224
GO:0048365	molecular_function	Rac GTPase binding	45	14420	57	22447	0.0122251
GO:0099055	cellular_component	integral component of postsynaptic membrane	45	14420	57	22447	0.0122251
GO:0031532	biological_process	actin cytoskeleton reorganization	45	14420	57	22447	0.0122251
GO:0032508	biological_process	DNA duplex unwinding	45	14420	57	22447	0.0122251
GO:0032266	molecular_function	phosphatidylinositol-3-phosphate binding	32	14420	39	22447	0.012475
GO:0031305	cellular_component	integral component of mitochondrial inner membrane	32	14420	39	22447	0.012475
GO:0012505	cellular_component	endomembrane system	96	14420	130	22447	0.0125059
GO:0031514	cellular_component	motile cilium	107	14420	146	22447	0.0125409
GO:0000777	cellular_component	condensed chromosome kinetochore	78	14420	104	22447	0.0125739
GO:0008017	molecular_function	microtubule binding	173	14420	243	22447	0.0127126
GO:0009267	biological_process	cellular response to starvation	57	14420	74	22447	0.0127191
GO:0032868	biological_process	response to insulin	57	14420	74	22447	0.0127191
GO:0008076	cellular_component	voltage-gated potassium channel complex	71	14420	94	22447	0.0128576
GO:0006813	biological_process	potassium ion transport	109	14420	149	22447	0.0128881
GO:0008333	biological_process	endosome to lysosome transport	37	14420	46	22447	0.0133655
GO:0060048	biological_process	cardiac muscle contraction	37	14420	46	22447	0.0133655
GO:0008652	biological_process	cellular amino acid biosynthetic process	37	14420	46	22447	0.0133655
GO:0001890	biological_process	placenta development	37	14420	46	22447	0.0133655
GO:0050919	biological_process	negative chemotaxis	29	14420	35	22447	0.0134526
GO:0000077	biological_process	DNA damage checkpoint	29	14420	35	22447	0.0134526
GO:0045540	biological_process	regulation of cholesterol biosynthetic process	29	14420	35	22447	0.0134526
GO:0000979	molecular_function	RNA polymerase II core promoter sequence-specific DNA binding	29	14420	35	22447	0.0134526
GO:0048568	biological_process	embryonic organ development	29	14420	35	22447	0.0134526
GO:0007254	biological_process	JNK cascade	42	14420	53	22447	0.0136716
GO:0008047	molecular_function	enzyme activator activity	42	14420	53	22447	0.0136716
GO:0042127	biological_process	regulation of cell population proliferation	132	14420	183	22447	0.0142402
GO:0097193	biological_process	intrinsic apoptotic signaling pathway	26	14420	31	22447	0.0143135
GO:2000310	biological_process	regulation of NMDA receptor activity	26	14420	31	22447	0.0143135
GO:0048037	molecular_function	cofactor binding	17	14420	19	22447	0.0143677
GO:0010039	biological_process	response to iron ion	17	14420	19	22447	0.0143677
GO:0060322	biological_process	head development	17	14420	19	22447	0.0143677
GO:0033280	biological_process	response to vitamin D	17	14420	19	22447	0.0143677
GO:0045088	biological_process	regulation of innate immune response	17	14420	19	22447	0.0143677
GO:0098641	molecular_function	cadherin binding involved in cell-cell adhesion	17	14420	19	22447	0.0143677
GO:0031929	biological_process	TOR signaling	17	14420	19	22447	0.0143677
GO:0071539	biological_process	protein localization to centrosome	17	14420	19	22447	0.0143677
GO:0004890	molecular_function	GABA-A receptor activity	17	14420	19	22447	0.0143677
GO:0051146	biological_process	striated muscle cell differentiation	17	14420	19	22447	0.0143677
GO:1902711	cellular_component	GABA-A receptor complex	17	14420	19	22447	0.0143677
GO:0046655	biological_process	folic acid metabolic process	17	14420	19	22447	0.0143677
GO:2000251	biological_process	positive regulation of actin cytoskeleton reorganization	17	14420	19	22447	0.0143677
GO:0042573	biological_process	retinoic acid metabolic process	17	14420	19	22447	0.0143677
GO:0045582	biological_process	positive regulation of T cell differentiation	17	14420	19	22447	0.0143677
GO:0030331	molecular_function	estrogen receptor binding	34	14420	42	22447	0.0147467
GO:0032391	cellular_component	photoreceptor connecting cilium	34	14420	42	22447	0.0147467
GO:0007169	biological_process	transmembrane receptor protein tyrosine kinase signaling pathway	86	14420	116	22447	0.0148743
GO:0004540	molecular_function	ribonuclease activity	23	14420	27	22447	0.0149244
GO:0046686	biological_process	response to cadmium ion	23	14420	27	22447	0.0149244
GO:0016831	molecular_function	carboxy-lyase activity	23	14420	27	22447	0.0149244
GO:0004114	molecular_function	3',5'-cyclic-nucleotide phosphodiesterase activity	23	14420	27	22447	0.0149244
GO:0035257	molecular_function	nuclear hormone receptor binding	23	14420	27	22447	0.0149244
GO:0044331	biological_process	cell-cell adhesion mediated by cadherin	23	14420	27	22447	0.0149244
GO:1901687	biological_process	glutathione derivative biosynthetic process	20	14420	23	22447	0.0150649
GO:0014850	biological_process	response to muscle activity	20	14420	23	22447	0.0150649
GO:0008198	molecular_function	ferrous iron binding	20	14420	23	22447	0.0150649
GO:0016493	molecular_function	C-C chemokine receptor activity	20	14420	23	22447	0.0150649
GO:0001965	molecular_function	G-protein alpha-subunit binding	20	14420	23	22447	0.0150649
GO:0046835	biological_process	carbohydrate phosphorylation	20	14420	23	22447	0.0150649
GO:0006796	biological_process	phosphate-containing compound metabolic process	20	14420	23	22447	0.0150649
GO:0005548	molecular_function	phospholipid transporter activity	20	14420	23	22447	0.0150649
GO:0051496	biological_process	positive regulation of stress fiber assembly	44	14420	56	22447	0.0152642
GO:0010212	biological_process	response to ionizing radiation	39	14420	49	22447	0.0152644
GO:0002244	biological_process	hematopoietic progenitor cell differentiation	56	14420	73	22447	0.0154942
GO:0005546	molecular_function	phosphatidylinositol-4,5-bisphosphate binding	56	14420	73	22447	0.0154942
GO:0008104	biological_process	protein localization	63	14420	83	22447	0.0155859
GO:0008237	molecular_function	metallopeptidase activity	129	14420	179	22447	0.0159486
GO:0031982	cellular_component	vesicle	129	14420	179	22447	0.0159486
GO:0042060	biological_process	wound healing	72	14420	96	22447	0.0161265
GO:1901998	biological_process	toxin transport	31	14420	38	22447	0.0161823
GO:0004869	molecular_function	cysteine-type endopeptidase inhibitor activity	31	14420	38	22447	0.0161823
GO:0022625	cellular_component	cytosolic large ribosomal subunit	51	14420	66	22447	0.0162478
GO:0042752	biological_process	regulation of circadian rhythm	51	14420	66	22447	0.0162478
GO:0070373	biological_process	negative regulation of ERK1 and ERK2 cascade	58	14420	76	22447	0.0165935
GO:0006633	biological_process	fatty acid biosynthetic process	58	14420	76	22447	0.0165935
GO:0005819	cellular_component	spindle	156	14420	219	22447	0.0167848
GO:0032880	biological_process	regulation of protein localization	46	14420	59	22447	0.0168336
GO:0017137	molecular_function	Rab GTPase binding	120	14420	166	22447	0.0169495
GO:0004252	molecular_function	serine-type endopeptidase activity	137	14420	191	22447	0.0169676
GO:0030134	cellular_component	COPII-coated ER to Golgi transport vesicle	36	14420	45	22447	0.0170057
GO:0032870	biological_process	cellular response to hormone stimulus	36	14420	45	22447	0.0170057
GO:0007052	biological_process	mitotic spindle organization	36	14420	45	22447	0.0170057
GO:0007269	biological_process	neurotransmitter secretion	41	14420	52	22447	0.0171412
GO:0005080	molecular_function	protein kinase C binding	41	14420	52	22447	0.0171412
GO:0005230	molecular_function	extracellular ligand-gated ion channel activity	41	14420	52	22447	0.0171412
GO:0048013	biological_process	ephrin receptor signaling pathway	67	14420	89	22447	0.0174032
GO:0045766	biological_process	positive regulation of angiogenesis	109	14420	150	22447	0.0175543
GO:0019825	molecular_function	oxygen binding	28	14420	34	22447	0.0176217
GO:0010975	biological_process	regulation of neuron projection development	28	14420	34	22447	0.0176217
GO:0090503	biological_process	RNA phosphodiester bond hydrolysis, exonucleolytic	28	14420	34	22447	0.0176217
GO:0030183	biological_process	B cell differentiation	60	14420	79	22447	0.0176688
GO:0033147	biological_process	negative regulation of intracellular estrogen receptor signaling pathway	13	14420	14	22447	0.0178983
GO:0015248	molecular_function	sterol transporter activity	13	14420	14	22447	0.0178983
GO:0021904	biological_process	dorsal/ventral neural tube patterning	13	14420	14	22447	0.0178983
GO:0032740	biological_process	positive regulation of interleukin-17 production	13	14420	14	22447	0.0178983
GO:0009312	biological_process	oligosaccharide biosynthetic process	13	14420	14	22447	0.0178983
GO:0007035	biological_process	vacuolar acidification	13	14420	14	22447	0.0178983
GO:0033162	cellular_component	melanosome membrane	13	14420	14	22447	0.0178983
GO:0008494	molecular_function	translation activator activity	13	14420	14	22447	0.0178983
GO:0071361	biological_process	cellular response to ethanol	13	14420	14	22447	0.0178983
GO:0046039	biological_process	GTP metabolic process	13	14420	14	22447	0.0178983
GO:0070402	molecular_function	NADPH binding	13	14420	14	22447	0.0178983
GO:0031105	cellular_component	septin complex	13	14420	14	22447	0.0178983
GO:0005940	cellular_component	septin ring	13	14420	14	22447	0.0178983
GO:0050892	biological_process	intestinal absorption	13	14420	14	22447	0.0178983
GO:0043101	biological_process	purine-containing compound salvage	13	14420	14	22447	0.0178983
GO:0099523	cellular_component	presynaptic cytosol	13	14420	14	22447	0.0178983
GO:0015108	molecular_function	chloride transmembrane transporter activity	13	14420	14	22447	0.0178983
GO:0043039	biological_process	tRNA aminoacylation	13	14420	14	22447	0.0178983
GO:0071560	biological_process	cellular response to transforming growth factor beta stimulus	48	14420	62	22447	0.0183723
GO:0030139	cellular_component	endocytic vesicle	48	14420	62	22447	0.0183723
GO:0018108	biological_process	peptidyl-tyrosine phosphorylation	100	14420	137	22447	0.0184174
GO:0045893	biological_process	positive regulation of transcription, DNA-templated	447	14420	656	22447	0.0184323
GO:0043304	biological_process	regulation of mast cell degranulation	9	14420	9	22447	0.0186155
GO:0017162	molecular_function	aryl hydrocarbon receptor binding	9	14420	9	22447	0.0186155
GO:0000138	cellular_component	Golgi trans cisterna	9	14420	9	22447	0.0186155
GO:0090037	biological_process	positive regulation of protein kinase C signaling	9	14420	9	22447	0.0186155
GO:0009072	biological_process	aromatic amino acid family metabolic process	9	14420	9	22447	0.0186155
GO:0030388	biological_process	fructose 1,6-bisphosphate metabolic process	9	14420	9	22447	0.0186155
GO:0097267	biological_process	omega-hydroxylase P450 pathway	9	14420	9	22447	0.0186155
GO:0005664	cellular_component	nuclear origin of replication recognition complex	9	14420	9	22447	0.0186155
GO:0005528	molecular_function	FK506 binding	9	14420	9	22447	0.0186155
GO:0005869	cellular_component	dynactin complex	9	14420	9	22447	0.0186155
GO:1990763	molecular_function	arrestin family protein binding	9	14420	9	22447	0.0186155
GO:0038092	biological_process	nodal signaling pathway	9	14420	9	22447	0.0186155
GO:0002084	biological_process	protein depalmitoylation	9	14420	9	22447	0.0186155
GO:0003139	biological_process	secondary heart field specification	9	14420	9	22447	0.0186155
GO:0070613	biological_process	regulation of protein processing	9	14420	9	22447	0.0186155
GO:0006221	biological_process	pyrimidine nucleotide biosynthetic process	9	14420	9	22447	0.0186155
GO:0051923	biological_process	sulfation	9	14420	9	22447	0.0186155
GO:1904871	biological_process	positive regulation of protein localization to Cajal body	9	14420	9	22447	0.0186155
GO:0007210	biological_process	serotonin receptor signaling pathway	9	14420	9	22447	0.0186155
GO:0016559	biological_process	peroxisome fission	9	14420	9	22447	0.0186155
GO:0005501	molecular_function	retinoid binding	9	14420	9	22447	0.0186155
GO:0044598	biological_process	doxorubicin metabolic process	9	14420	9	22447	0.0186155
GO:0031406	molecular_function	carboxylic acid binding	9	14420	9	22447	0.0186155
GO:0006768	biological_process	biotin metabolic process	9	14420	9	22447	0.0186155
GO:0019227	biological_process	neuronal action potential propagation	9	14420	9	22447	0.0186155
GO:0044597	biological_process	daunorubicin metabolic process	9	14420	9	22447	0.0186155
GO:0050810	biological_process	regulation of steroid biosynthetic process	9	14420	9	22447	0.0186155
GO:0051444	biological_process	negative regulation of ubiquitin-protein transferase activity	9	14420	9	22447	0.0186155
GO:0035456	biological_process	response to interferon-beta	9	14420	9	22447	0.0186155
GO:0031301	cellular_component	integral component of organelle membrane	9	14420	9	22447	0.0186155
GO:0031985	cellular_component	Golgi cisterna	9	14420	9	22447	0.0186155
GO:0009629	biological_process	response to gravity	9	14420	9	22447	0.0186155
GO:0044281	biological_process	small molecule metabolic process	9	14420	9	22447	0.0186155
GO:0032463	biological_process	negative regulation of protein homooligomerization	9	14420	9	22447	0.0186155
GO:0015816	biological_process	glycine transport	9	14420	9	22447	0.0186155
GO:0051292	biological_process	nuclear pore complex assembly	9	14420	9	22447	0.0186155
GO:0034551	biological_process	mitochondrial respiratory chain complex III assembly	9	14420	9	22447	0.0186155
GO:0003730	molecular_function	mRNA 3'-UTR binding	62	14420	82	22447	0.0187181
GO:0004180	molecular_function	carboxypeptidase activity	33	14420	41	22447	0.0188887
GO:0016575	biological_process	histone deacetylation	33	14420	41	22447	0.0188887
GO:0007346	biological_process	regulation of mitotic cell cycle	33	14420	41	22447	0.0188887
GO:0007088	biological_process	regulation of mitotic nuclear division	33	14420	41	22447	0.0188887
GO:0004693	molecular_function	cyclin-dependent protein serine/threonine kinase activity	25	14420	30	22447	0.018975
GO:0005126	molecular_function	cytokine receptor binding	25	14420	30	22447	0.018975
GO:0048514	biological_process	blood vessel morphogenesis	25	14420	30	22447	0.018975
GO:0007202	biological_process	activation of phospholipase C activity	25	14420	30	22447	0.018975
GO:0015698	biological_process	inorganic anion transport	25	14420	30	22447	0.018975
GO:0120162	biological_process	positive regulation of cold-induced thermogenesis	80	14420	108	22447	0.0190366
GO:0051781	biological_process	positive regulation of cell division	38	14420	48	22447	0.0192294
GO:0004857	molecular_function	enzyme inhibitor activity	38	14420	48	22447	0.0192294
GO:0048675	biological_process	axon extension	22	14420	26	22447	0.0200845
GO:0045499	molecular_function	chemorepellent activity	22	14420	26	22447	0.0200845
GO:0042759	biological_process	long-chain fatty acid biosynthetic process	22	14420	26	22447	0.0200845
GO:0070372	biological_process	regulation of ERK1 and ERK2 cascade	22	14420	26	22447	0.0200845
GO:0047555	molecular_function	3',5'-cyclic-GMP phosphodiesterase activity	16	14420	18	22447	0.020247
GO:1903077	biological_process	negative regulation of protein localization to plasma membrane	16	14420	18	22447	0.020247
GO:0032433	cellular_component	filopodium tip	16	14420	18	22447	0.020247
GO:0042834	molecular_function	peptidoglycan binding	16	14420	18	22447	0.020247
GO:0000178	cellular_component	exosome (RNase complex)	16	14420	18	22447	0.020247
GO:0005798	cellular_component	Golgi-associated vesicle	16	14420	18	22447	0.020247
GO:0002407	biological_process	dendritic cell chemotaxis	16	14420	18	22447	0.020247
GO:0070064	molecular_function	proline-rich region binding	16	14420	18	22447	0.020247
GO:0008272	biological_process	sulfate transport	16	14420	18	22447	0.020247
GO:0007250	biological_process	activation of NF-kappaB-inducing kinase activity	16	14420	18	22447	0.020247
GO:0016254	biological_process	preassembly of GPI anchor in ER membrane	16	14420	18	22447	0.020247
GO:0071318	biological_process	cellular response to ATP	16	14420	18	22447	0.020247
GO:0036477	cellular_component	somatodendritic compartment	16	14420	18	22447	0.020247
GO:0000038	biological_process	very long-chain fatty acid metabolic process	16	14420	18	22447	0.020247
GO:0061952	biological_process	midbody abscission	16	14420	18	22447	0.020247
GO:0098609	biological_process	cell-cell adhesion	110	14420	152	22447	0.0205617
GO:0070006	molecular_function	metalloaminopeptidase activity	19	14420	22	22447	0.0206735
GO:1990138	biological_process	neuron projection extension	19	14420	22	22447	0.0206735
GO:1902017	biological_process	regulation of cilium assembly	19	14420	22	22447	0.0206735
GO:0006820	biological_process	anion transport	19	14420	22	22447	0.0206735
GO:0001836	biological_process	release of cytochrome c from mitochondria	19	14420	22	22447	0.0206735
GO:0002286	biological_process	T cell activation involved in immune response	19	14420	22	22447	0.0206735
GO:0051443	biological_process	positive regulation of ubiquitin-protein transferase activity	19	14420	22	22447	0.0206735
GO:0045663	biological_process	positive regulation of myoblast differentiation	19	14420	22	22447	0.0206735
GO:0009116	biological_process	nucleoside metabolic process	19	14420	22	22447	0.0206735
GO:0008610	biological_process	lipid biosynthetic process	19	14420	22	22447	0.0206735
GO:0004950	molecular_function	chemokine receptor activity	19	14420	22	22447	0.0206735
GO:0046716	biological_process	muscle cell cellular homeostasis	19	14420	22	22447	0.0206735
GO:0070423	biological_process	nucleotide-binding oligomerization domain containing signaling pathway	19	14420	22	22447	0.0206735
GO:0033627	biological_process	cell adhesion mediated by integrin	19	14420	22	22447	0.0206735
GO:0006469	biological_process	negative regulation of protein kinase activity	66	14420	88	22447	0.0207334
GO:0030509	biological_process	BMP signaling pathway	66	14420	88	22447	0.0207334
GO:0008134	molecular_function	transcription factor binding	264	14420	381	22447	0.0207752
GO:0042733	biological_process	embryonic digit morphogenesis	45	14420	58	22447	0.0207808
GO:0008081	molecular_function	phosphoric diester hydrolase activity	45	14420	58	22447	0.0207808
GO:0001772	cellular_component	immunological synapse	30	14420	37	22447	0.020892
GO:0005876	cellular_component	spindle microtubule	30	14420	37	22447	0.020892
GO:0055072	biological_process	iron ion homeostasis	30	14420	37	22447	0.020892
GO:0030010	biological_process	establishment of cell polarity	30	14420	37	22447	0.020892
GO:0010634	biological_process	positive regulation of epithelial cell migration	30	14420	37	22447	0.020892
GO:0060079	biological_process	excitatory postsynaptic potential	52	14420	68	22447	0.0213364
GO:0000381	biological_process	regulation of alternative mRNA splicing, via spliceosome	52	14420	68	22447	0.0213364
GO:0031098	biological_process	stress-activated protein kinase signaling cascade	40	14420	51	22447	0.0214016
GO:0007595	biological_process	lactation	40	14420	51	22447	0.0214016
GO:0034198	biological_process	cellular response to amino acid starvation	35	14420	44	22447	0.0215409
GO:0034332	biological_process	adherens junction organization	35	14420	44	22447	0.0215409
GO:0002224	biological_process	toll-like receptor signaling pathway	35	14420	44	22447	0.0215409
GO:0008643	biological_process	carbohydrate transport	35	14420	44	22447	0.0215409
GO:0010976	biological_process	positive regulation of neuron projection development	88	14420	120	22447	0.0216402
GO:0006397	biological_process	mRNA processing	291	14420	422	22447	0.0224678
GO:0071345	biological_process	cellular response to cytokine stimulus	47	14420	61	22447	0.0225278
GO:0006919	biological_process	activation of cysteine-type endopeptidase activity involved in apoptotic process	70	14420	94	22447	0.0226326
GO:0046330	biological_process	positive regulation of JNK cascade	70	14420	94	22447	0.0226326
GO:0005484	molecular_function	SNAP receptor activity	27	14420	33	22447	0.0229682
GO:0071480	biological_process	cellular response to gamma radiation	27	14420	33	22447	0.0229682
GO:0035869	cellular_component	ciliary transition zone	27	14420	33	22447	0.0229682
GO:0032839	cellular_component	dendrite cytoplasm	27	14420	33	22447	0.0229682
GO:0043014	molecular_function	alpha-tubulin binding	27	14420	33	22447	0.0229682
GO:0006874	biological_process	cellular calcium ion homeostasis	81	14420	110	22447	0.0230459
GO:0031526	cellular_component	brush border membrane	42	14420	54	22447	0.023511
GO:0051216	biological_process	cartilage development	63	14420	84	22447	0.0235338
GO:0017112	molecular_function	Rab guanyl-nucleotide exchange factor activity	32	14420	40	22447	0.0240804
GO:0006096	biological_process	glycolytic process	32	14420	40	22447	0.0240804
GO:0070491	molecular_function	repressing transcription factor binding	32	14420	40	22447	0.0240804
GO:2001244	biological_process	positive regulation of intrinsic apoptotic signaling pathway	32	14420	40	22447	0.0240804
GO:0014704	cellular_component	intercalated disc	37	14420	47	22447	0.0241177
GO:0006836	biological_process	neurotransmitter transport	37	14420	47	22447	0.0241177
GO:0019905	molecular_function	syntaxin binding	49	14420	64	22447	0.0242197
GO:0006816	biological_process	calcium ion transport	113	14420	157	22447	0.0243313
GO:0032869	biological_process	cellular response to insulin stimulus	74	14420	100	22447	0.0244134
GO:0006614	biological_process	SRP-dependent cotranslational protein targeting to membrane	74	14420	100	22447	0.0244134
GO:0051281	biological_process	positive regulation of release of sequestered calcium ion into cytosol	24	14420	29	22447	0.0250239
GO:0009416	biological_process	response to light stimulus	24	14420	29	22447	0.0250239
GO:0051059	molecular_function	NF-kappaB binding	24	14420	29	22447	0.0250239
GO:2001234	biological_process	negative regulation of apoptotic signaling pathway	24	14420	29	22447	0.0250239
GO:0004364	molecular_function	glutathione transferase activity	24	14420	29	22447	0.0250239
GO:0070273	molecular_function	phosphatidylinositol-4-phosphate binding	24	14420	29	22447	0.0250239
GO:0050690	biological_process	regulation of defense response to virus by virus	24	14420	29	22447	0.0250239
GO:0007129	biological_process	synapsis	24	14420	29	22447	0.0250239
GO:0016236	biological_process	macroautophagy	76	14420	103	22447	0.0252595
GO:0019233	biological_process	sensory perception of pain	44	14420	57	22447	0.0255501
GO:0009898	cellular_component	cytoplasmic side of plasma membrane	44	14420	57	22447	0.0255501
GO:0050679	biological_process	positive regulation of epithelial cell proliferation	51	14420	67	22447	0.0258536
GO:0006346	biological_process	methylation-dependent chromatin silencing	12	14420	13	22447	0.0261043
GO:0008514	molecular_function	organic anion transmembrane transporter activity	12	14420	13	22447	0.0261043
GO:0071285	biological_process	cellular response to lithium ion	12	14420	13	22447	0.0261043
GO:0042359	biological_process	vitamin D metabolic process	12	14420	13	22447	0.0261043
GO:0015106	molecular_function	bicarbonate transmembrane transporter activity	12	14420	13	22447	0.0261043
GO:0019363	biological_process	pyridine nucleotide biosynthetic process	12	14420	13	22447	0.0261043
GO:0071564	cellular_component	npBAF complex	12	14420	13	22447	0.0261043
GO:0051770	biological_process	positive regulation of nitric-oxide synthase biosynthetic process	12	14420	13	22447	0.0261043
GO:0016281	cellular_component	eukaryotic translation initiation factor 4F complex	12	14420	13	22447	0.0261043
GO:0033148	biological_process	positive regulation of intracellular estrogen receptor signaling pathway	12	14420	13	22447	0.0261043
GO:0097067	biological_process	cellular response to thyroid hormone stimulus	12	14420	13	22447	0.0261043
GO:0030950	biological_process	establishment or maintenance of actin cytoskeleton polarity	12	14420	13	22447	0.0261043
GO:0010745	biological_process	negative regulation of macrophage derived foam cell differentiation	12	14420	13	22447	0.0261043
GO:0051932	biological_process	synaptic transmission, GABAergic	12	14420	13	22447	0.0261043
GO:0010996	biological_process	response to auditory stimulus	12	14420	13	22447	0.0261043
GO:0008064	biological_process	regulation of actin polymerization or depolymerization	12	14420	13	22447	0.0261043
GO:2000279	biological_process	negative regulation of DNA biosynthetic process	12	14420	13	22447	0.0261043
GO:2000009	biological_process	negative regulation of protein localization to cell surface	12	14420	13	22447	0.0261043
GO:0034709	cellular_component	methylosome	12	14420	13	22447	0.0261043
GO:0060397	biological_process	growth hormone receptor signaling pathway via JAK-STAT	12	14420	13	22447	0.0261043
GO:0050855	biological_process	regulation of B cell receptor signaling pathway	12	14420	13	22447	0.0261043
GO:0036065	biological_process	fucosylation	12	14420	13	22447	0.0261043
GO:0015179	molecular_function	L-amino acid transmembrane transporter activity	12	14420	13	22447	0.0261043
GO:0046626	biological_process	regulation of insulin receptor signaling pathway	12	14420	13	22447	0.0261043
GO:0034497	biological_process	protein localization to phagophore assembly site	12	14420	13	22447	0.0261043
GO:0008210	biological_process	estrogen metabolic process	12	14420	13	22447	0.0261043
GO:2000678	biological_process	negative regulation of transcription regulatory region DNA binding	12	14420	13	22447	0.0261043
GO:0009303	biological_process	rRNA transcription	12	14420	13	22447	0.0261043
GO:0022851	molecular_function	GABA-gated chloride ion channel activity	12	14420	13	22447	0.0261043
GO:0071782	cellular_component	endoplasmic reticulum tubular network	12	14420	13	22447	0.0261043
GO:0034450	molecular_function	ubiquitin-ubiquitin ligase activity	12	14420	13	22447	0.0261043
GO:0090110	biological_process	COPII-coated vesicle cargo loading	12	14420	13	22447	0.0261043
GO:0014912	biological_process	negative regulation of smooth muscle cell migration	12	14420	13	22447	0.0261043
GO:0006554	biological_process	lysine catabolic process	12	14420	13	22447	0.0261043
GO:0045579	biological_process	positive regulation of B cell differentiation	12	14420	13	22447	0.0261043
GO:0036109	biological_process	alpha-linolenic acid metabolic process	12	14420	13	22447	0.0261043
GO:0016020	cellular_component	membrane	6428	14420	9898	22447	0.0264415
GO:0030968	biological_process	endoplasmic reticulum unfolded protein response	39	14420	50	22447	0.0266054
GO:0043666	biological_process	regulation of phosphoprotein phosphatase activity	39	14420	50	22447	0.0266054
GO:0023014	biological_process	signal transduction by protein phosphorylation	39	14420	50	22447	0.0266054
GO:0033138	biological_process	positive regulation of peptidyl-serine phosphorylation	69	14420	93	22447	0.026692
GO:0051259	biological_process	protein complex oligomerization	60	14420	80	22447	0.0267334
GO:0006284	biological_process	base-excision repair	29	14420	36	22447	0.0268386
GO:0070830	biological_process	bicellular tight junction assembly	29	14420	36	22447	0.0268386
GO:0006891	biological_process	intra-Golgi vesicle-mediated transport	29	14420	36	22447	0.0268386
GO:0046658	cellular_component	anchored component of plasma membrane	29	14420	36	22447	0.0268386
GO:0007369	biological_process	gastrulation	29	14420	36	22447	0.0268386
GO:0051020	molecular_function	GTPase binding	29	14420	36	22447	0.0268386
GO:0090103	biological_process	cochlea morphogenesis	21	14420	25	22447	0.0268833
GO:0035902	biological_process	response to immobilization stress	21	14420	25	22447	0.0268833
GO:2000377	biological_process	regulation of reactive oxygen species metabolic process	21	14420	25	22447	0.0268833
GO:0004683	molecular_function	calmodulin-dependent protein kinase activity	21	14420	25	22447	0.0268833
GO:0002092	biological_process	positive regulation of receptor internalization	21	14420	25	22447	0.0268833
GO:0051537	molecular_function	2 iron, 2 sulfur cluster binding	21	14420	25	22447	0.0268833
GO:0035327	cellular_component	transcriptionally active chromatin	21	14420	25	22447	0.0268833
GO:0031625	molecular_function	ubiquitin protein ligase binding	229	14420	330	22447	0.0270572
GO:0098655	biological_process	cation transmembrane transport	34	14420	43	22447	0.0271588
GO:0033572	biological_process	transferrin transport	34	14420	43	22447	0.0271588
GO:0009725	biological_process	response to hormone	46	14420	60	22447	0.0275143
GO:0000226	biological_process	microtubule cytoskeleton organization	95	14420	131	22447	0.0275479
GO:0042470	cellular_component	melanosome	82	14420	112	22447	0.0276247
GO:0031225	cellular_component	anchored component of membrane	114	14420	159	22447	0.0280905
GO:0070588	biological_process	calcium ion transmembrane transport	97	14420	134	22447	0.0281039
GO:0050771	biological_process	negative regulation of axonogenesis	18	14420	21	22447	0.0282156
GO:0006509	biological_process	membrane protein ectodomain proteolysis	18	14420	21	22447	0.0282156
GO:0032402	biological_process	melanosome transport	18	14420	21	22447	0.0282156
GO:0015301	molecular_function	anion:anion antiporter activity	18	14420	21	22447	0.0282156
GO:0016018	molecular_function	cyclosporin A binding	18	14420	21	22447	0.0282156
GO:0001556	biological_process	oocyte maturation	18	14420	21	22447	0.0282156
GO:0019752	biological_process	carboxylic acid metabolic process	18	14420	21	22447	0.0282156
GO:0000242	cellular_component	pericentriolar material	18	14420	21	22447	0.0282156
GO:0006970	biological_process	response to osmotic stress	18	14420	21	22447	0.0282156
GO:0034067	biological_process	protein localization to Golgi apparatus	18	14420	21	22447	0.0282156
GO:0097194	biological_process	execution phase of apoptosis	18	14420	21	22447	0.0282156
GO:0071375	biological_process	cellular response to peptide hormone stimulus	18	14420	21	22447	0.0282156
GO:0033189	biological_process	response to vitamin A	18	14420	21	22447	0.0282156
GO:0006839	biological_process	mitochondrial transport	18	14420	21	22447	0.0282156
GO:0034719	cellular_component	SMN-Sm protein complex	18	14420	21	22447	0.0282156
GO:0032211	biological_process	negative regulation of telomere maintenance via telomerase	18	14420	21	22447	0.0282156
GO:0005697	cellular_component	telomerase holoenzyme complex	18	14420	21	22447	0.0282156
GO:0002020	molecular_function	protease binding	84	14420	115	22447	0.028357
GO:0007051	biological_process	spindle organization	15	14420	17	22447	0.0283839
GO:0005980	biological_process	glycogen catabolic process	15	14420	17	22447	0.0283839
GO:0034162	biological_process	toll-like receptor 9 signaling pathway	15	14420	17	22447	0.0283839
GO:0042326	biological_process	negative regulation of phosphorylation	15	14420	17	22447	0.0283839
GO:0034063	biological_process	stress granule assembly	15	14420	17	22447	0.0283839
GO:0008209	biological_process	androgen metabolic process	15	14420	17	22447	0.0283839
GO:0031904	cellular_component	endosome lumen	15	14420	17	22447	0.0283839
GO:0030837	biological_process	negative regulation of actin filament polymerization	15	14420	17	22447	0.0283839
GO:0030532	cellular_component	small nuclear ribonucleoprotein complex	15	14420	17	22447	0.0283839
GO:2000811	biological_process	negative regulation of anoikis	15	14420	17	22447	0.0283839
GO:0097038	cellular_component	perinuclear endoplasmic reticulum	15	14420	17	22447	0.0283839
GO:0030889	biological_process	negative regulation of B cell proliferation	15	14420	17	22447	0.0283839
GO:0004724	molecular_function	magnesium-dependent protein serine/threonine phosphatase activity	15	14420	17	22447	0.0283839
GO:0034975	biological_process	protein folding in endoplasmic reticulum	15	14420	17	22447	0.0283839
GO:1902358	biological_process	sulfate transmembrane transport	15	14420	17	22447	0.0283839
GO:0030515	molecular_function	snoRNA binding	15	14420	17	22447	0.0283839
GO:0000176	cellular_component	nuclear exosome (RNase complex)	15	14420	17	22447	0.0283839
GO:0071850	biological_process	mitotic cell cycle arrest	15	14420	17	22447	0.0283839
GO:0030247	molecular_function	polysaccharide binding	15	14420	17	22447	0.0283839
GO:0007042	biological_process	lysosomal lumen acidification	8	14420	8	22447	0.0289837
GO:0071420	biological_process	cellular response to histamine	8	14420	8	22447	0.0289837
GO:0075713	biological_process	establishment of integrated proviral latency	8	14420	8	22447	0.0289837
GO:0002544	biological_process	chronic inflammatory response	8	14420	8	22447	0.0289837
GO:0016274	molecular_function	protein-arginine N-methyltransferase activity	8	14420	8	22447	0.0289837
GO:1990459	molecular_function	transferrin receptor binding	8	14420	8	22447	0.0289837
GO:0048671	biological_process	negative regulation of collateral sprouting	8	14420	8	22447	0.0289837
GO:0034616	biological_process	response to laminar fluid shear stress	8	14420	8	22447	0.0289837
GO:0018401	biological_process	peptidyl-proline hydroxylation to 4-hydroxy-L-proline	8	14420	8	22447	0.0289837
GO:0030210	biological_process	heparin biosynthetic process	8	14420	8	22447	0.0289837
GO:0006595	biological_process	polyamine metabolic process	8	14420	8	22447	0.0289837
GO:2000651	biological_process	positive regulation of sodium ion transmembrane transporter activity	8	14420	8	22447	0.0289837
GO:1901387	biological_process	positive regulation of voltage-gated calcium channel activity	8	14420	8	22447	0.0289837
GO:0051646	biological_process	mitochondrion localization	8	14420	8	22447	0.0289837
GO:0006766	biological_process	vitamin metabolic process	8	14420	8	22447	0.0289837
GO:0051683	biological_process	establishment of Golgi localization	8	14420	8	22447	0.0289837
GO:0060484	biological_process	lung-associated mesenchyme development	8	14420	8	22447	0.0289837
GO:0032050	molecular_function	clathrin heavy chain binding	8	14420	8	22447	0.0289837
GO:0033129	biological_process	positive regulation of histone phosphorylation	8	14420	8	22447	0.0289837
GO:0042987	biological_process	amyloid precursor protein catabolic process	8	14420	8	22447	0.0289837
GO:0060627	biological_process	regulation of vesicle-mediated transport	8	14420	8	22447	0.0289837
GO:0006600	biological_process	creatine metabolic process	8	14420	8	22447	0.0289837
GO:0016229	molecular_function	steroid dehydrogenase activity	8	14420	8	22447	0.0289837
GO:0098684	cellular_component	photoreceptor ribbon synapse	8	14420	8	22447	0.0289837
GO:0015014	biological_process	heparan sulfate proteoglycan biosynthetic process, polysaccharide chain biosynthetic process	8	14420	8	22447	0.0289837
GO:0061614	biological_process	pri-miRNA transcription by RNA polymerase II	8	14420	8	22447	0.0289837
GO:0001758	molecular_function	retinal dehydrogenase activity	8	14420	8	22447	0.0289837
GO:0001504	biological_process	neurotransmitter uptake	8	14420	8	22447	0.0289837
GO:1990266	biological_process	neutrophil migration	8	14420	8	22447	0.0289837
GO:0043457	biological_process	regulation of cellular respiration	8	14420	8	22447	0.0289837
GO:0071141	cellular_component	SMAD protein complex	8	14420	8	22447	0.0289837
GO:0045839	biological_process	negative regulation of mitotic nuclear division	8	14420	8	22447	0.0289837
GO:0060054	biological_process	positive regulation of epithelial cell proliferation involved in wound healing	8	14420	8	22447	0.0289837
GO:0019870	molecular_function	potassium channel inhibitor activity	8	14420	8	22447	0.0289837
GO:0060316	biological_process	positive regulation of ryanodine-sensitive calcium-release channel activity	8	14420	8	22447	0.0289837
GO:1901522	biological_process	positive regulation of transcription from RNA polymerase II promoter involved in cellular response to chemical stimulus	8	14420	8	22447	0.0289837
GO:0070419	cellular_component	nonhomologous end joining complex	8	14420	8	22447	0.0289837
GO:0060155	biological_process	platelet dense granule organization	8	14420	8	22447	0.0289837
GO:0031123	biological_process	RNA 3'-end processing	8	14420	8	22447	0.0289837
GO:0035590	biological_process	purinergic nucleotide receptor signaling pathway	8	14420	8	22447	0.0289837
GO:0031468	biological_process	nuclear envelope reassembly	8	14420	8	22447	0.0289837
GO:0015187	molecular_function	glycine transmembrane transporter activity	8	14420	8	22447	0.0289837
GO:0006975	biological_process	DNA damage induced protein phosphorylation	8	14420	8	22447	0.0289837
GO:0102391	molecular_function	decanoate-CoA ligase activity	8	14420	8	22447	0.0289837
GO:0043297	biological_process	apical junction assembly	8	14420	8	22447	0.0289837
GO:0016462	molecular_function	pyrophosphatase activity	8	14420	8	22447	0.0289837
GO:0008541	cellular_component	proteasome regulatory particle, lid subcomplex	8	14420	8	22447	0.0289837
GO:0009308	biological_process	amine metabolic process	8	14420	8	22447	0.0289837
GO:0005326	molecular_function	neurotransmitter transporter activity	8	14420	8	22447	0.0289837
GO:0071786	biological_process	endoplasmic reticulum tubular network organization	8	14420	8	22447	0.0289837
GO:0051988	biological_process	regulation of attachment of spindle microtubules to kinetochore	8	14420	8	22447	0.0289837
GO:0032593	cellular_component	insulin-responsive compartment	8	14420	8	22447	0.0289837
GO:1901385	biological_process	regulation of voltage-gated calcium channel activity	8	14420	8	22447	0.0289837
GO:0010942	biological_process	positive regulation of cell death	41	14420	53	22447	0.0289956
GO:0031252	cellular_component	cell leading edge	41	14420	53	22447	0.0289956
GO:0051117	molecular_function	ATPase binding	64	14420	86	22447	0.0291507
GO:0001843	biological_process	neural tube closure	64	14420	86	22447	0.0291507
GO:0043627	biological_process	response to estrogen	48	14420	63	22447	0.0294008
GO:0071944	cellular_component	cell periphery	48	14420	63	22447	0.0294008
GO:0048306	molecular_function	calcium-dependent protein binding	48	14420	63	22447	0.0294008
GO:0007156	biological_process	homophilic cell adhesion via plasma membrane adhesion molecules	122	14420	171	22447	0.0295355
GO:0005543	molecular_function	phospholipid binding	88	14420	121	22447	0.0297408
GO:0051721	molecular_function	protein phosphatase 2A binding	26	14420	32	22447	0.0297799
GO:0007631	biological_process	feeding behavior	26	14420	32	22447	0.0297799
GO:0071007	cellular_component	U2-type catalytic step 2 spliceosome	26	14420	32	22447	0.0297799
GO:0045880	biological_process	positive regulation of smoothened signaling pathway	26	14420	32	22447	0.0297799
GO:0042113	biological_process	B cell activation	26	14420	32	22447	0.0297799
GO:0006611	biological_process	protein export from nucleus	26	14420	32	22447	0.0297799
GO:0030111	biological_process	regulation of Wnt signaling pathway	26	14420	32	22447	0.0297799
GO:0007528	biological_process	neuromuscular junction development	26	14420	32	22447	0.0297799
GO:0006513	biological_process	protein monoubiquitination	26	14420	32	22447	0.0297799
GO:0009986	cellular_component	cell surface	490	14420	725	22447	0.0299916
GO:0010508	biological_process	positive regulation of autophagy	36	14420	46	22447	0.0301104
GO:0034976	biological_process	response to endoplasmic reticulum stress	66	14420	89	22447	0.0302896
GO:0007229	biological_process	integrin-mediated signaling pathway	77	14420	105	22447	0.0303925
GO:0045727	biological_process	positive regulation of translation	57	14420	76	22447	0.0303942
GO:0007010	biological_process	cytoskeleton organization	128	14420	180	22447	0.0304788
GO:0007080	biological_process	mitotic metaphase plate congression	31	14420	39	22447	0.0305481
GO:0005246	molecular_function	calcium channel regulator activity	31	14420	39	22447	0.0305481
GO:0000122	biological_process	negative regulation of transcription by RNA polymerase II	572	14420	850	22447	0.0310344
GO:0030374	molecular_function	nuclear receptor transcription coactivator activity	50	14420	66	22447	0.0312086
GO:0042542	biological_process	response to hydrogen peroxide	43	14420	56	22447	0.0312837
GO:0071260	biological_process	cellular response to mechanical stimulus	59	14420	79	22447	0.0317873
GO:0035023	biological_process	regulation of Rho protein signal transduction	70	14420	95	22447	0.0324319
GO:0005887	cellular_component	integral component of plasma membrane	1074	14420	1618	22447	0.0327922
GO:0004190	molecular_function	aspartic-type endopeptidase activity	23	14420	28	22447	0.032819
GO:0061077	biological_process	chaperone-mediated protein folding	23	14420	28	22447	0.032819
GO:0008375	molecular_function	acetylglucosaminyltransferase activity	23	14420	28	22447	0.032819
GO:0000027	biological_process	ribosomal large subunit assembly	23	14420	28	22447	0.032819
GO:0001578	biological_process	microtubule bundle formation	23	14420	28	22447	0.032819
GO:0045776	biological_process	negative regulation of blood pressure	23	14420	28	22447	0.032819
GO:0051602	biological_process	response to electrical stimulus	23	14420	28	22447	0.032819
GO:0050905	biological_process	neuromuscular process	23	14420	28	22447	0.032819
GO:0070382	cellular_component	exocytic vesicle	23	14420	28	22447	0.032819
GO:0052689	molecular_function	carboxylic ester hydrolase activity	38	14420	49	22447	0.0329264
GO:0048812	biological_process	neuron projection morphogenesis	52	14420	69	22447	0.0329378
GO:0001932	biological_process	regulation of protein phosphorylation	52	14420	69	22447	0.0329378
GO:0016798	molecular_function	hydrolase activity, acting on glycosyl bonds	72	14420	98	22447	0.0334373
GO:0019827	biological_process	stem cell population maintenance	45	14420	59	22447	0.0334679
GO:0003743	molecular_function	translation initiation factor activity	45	14420	59	22447	0.0334679
GO:0005667	cellular_component	transcription factor complex	156	14420	222	22447	0.0335675
GO:0008236	molecular_function	serine-type peptidase activity	125	14420	176	22447	0.0339755
GO:0090383	biological_process	phagosome acidification	28	14420	35	22447	0.034298
GO:0046627	biological_process	negative regulation of insulin receptor signaling pathway	28	14420	35	22447	0.034298
GO:0014065	biological_process	phosphatidylinositol 3-kinase signaling	28	14420	35	22447	0.034298
GO:0006409	biological_process	tRNA export from nucleus	28	14420	35	22447	0.034298
GO:0001103	molecular_function	RNA polymerase II repressing transcription factor binding	28	14420	35	22447	0.034298
GO:0005912	cellular_component	adherens junction	63	14420	85	22447	0.0343978
GO:0009968	biological_process	negative regulation of signal transduction	54	14420	72	22447	0.0345893
GO:0009411	biological_process	response to UV	40	14420	52	22447	0.0356029
GO:0006091	biological_process	generation of precursor metabolites and energy	40	14420	52	22447	0.0356029
GO:0006289	biological_process	nucleotide-excision repair	40	14420	52	22447	0.0356029
GO:0070034	molecular_function	telomerase RNA binding	20	14420	24	22447	0.0357758
GO:0005520	molecular_function	insulin-like growth factor binding	20	14420	24	22447	0.0357758
GO:0042073	biological_process	intraciliary transport	20	14420	24	22447	0.0357758
GO:0034704	cellular_component	calcium channel complex	20	14420	24	22447	0.0357758
GO:0034383	biological_process	low-density lipoprotein particle clearance	20	14420	24	22447	0.0357758
GO:0045333	biological_process	cellular respiration	20	14420	24	22447	0.0357758
GO:0006694	biological_process	steroid biosynthetic process	56	14420	75	22447	0.0361647
GO:0007368	biological_process	determination of left/right symmetry	56	14420	75	22447	0.0361647
GO:0003674	molecular_function	molecular_function	527	14420	783	22447	0.0366155
GO:0016323	cellular_component	basolateral plasma membrane	147	14420	209	22447	0.0366317
GO:0007286	biological_process	spermatid development	67	14420	91	22447	0.0367834
GO:0000187	biological_process	activation of MAPK activity	95	14420	132	22447	0.0368135
GO:0048156	molecular_function	tau protein binding	35	14420	45	22447	0.0374139
GO:0030246	molecular_function	carbohydrate binding	157	14420	224	22447	0.037423
GO:0045454	biological_process	cell redox homeostasis	58	14420	78	22447	0.0376659
GO:0030212	biological_process	hyaluronan metabolic process	11	14420	12	22447	0.0378979
GO:0097428	biological_process	protein maturation by iron-sulfur cluster transfer	11	14420	12	22447	0.0378979
GO:0031953	biological_process	negative regulation of protein autophosphorylation	11	14420	12	22447	0.0378979
GO:0032695	biological_process	negative regulation of interleukin-12 production	11	14420	12	22447	0.0378979
GO:0030137	cellular_component	COPI-coated vesicle	11	14420	12	22447	0.0378979
GO:0006068	biological_process	ethanol catabolic process	11	14420	12	22447	0.0378979
GO:0003906	molecular_function	DNA-(apurinic or apyrimidinic site) endonuclease activity	11	14420	12	22447	0.0378979
GO:0016572	biological_process	histone phosphorylation	11	14420	12	22447	0.0378979
GO:0010739	biological_process	positive regulation of protein kinase A signaling	11	14420	12	22447	0.0378979
GO:0043248	biological_process	proteasome assembly	11	14420	12	22447	0.0378979
GO:0036499	biological_process	PERK-mediated unfolded protein response	11	14420	12	22447	0.0378979
GO:0042589	cellular_component	zymogen granule membrane	11	14420	12	22447	0.0378979
GO:0050927	biological_process	positive regulation of positive chemotaxis	11	14420	12	22447	0.0378979
GO:0006995	biological_process	cellular response to nitrogen starvation	11	14420	12	22447	0.0378979
GO:0055119	biological_process	relaxation of cardiac muscle	11	14420	12	22447	0.0378979
GO:0004033	molecular_function	aldo-keto reductase (NADP) activity	11	14420	12	22447	0.0378979
GO:0014075	biological_process	response to amine	11	14420	12	22447	0.0378979
GO:0090331	biological_process	negative regulation of platelet aggregation	11	14420	12	22447	0.0378979
GO:0000339	molecular_function	RNA cap binding	11	14420	12	22447	0.0378979
GO:0055091	biological_process	phospholipid homeostasis	11	14420	12	22447	0.0378979
GO:0015075	molecular_function	ion transmembrane transporter activity	11	14420	12	22447	0.0378979
GO:0045927	biological_process	positive regulation of growth	11	14420	12	22447	0.0378979
GO:0071711	biological_process	basement membrane organization	11	14420	12	22447	0.0378979
GO:0005845	cellular_component	mRNA cap binding complex	11	14420	12	22447	0.0378979
GO:0003198	biological_process	epithelial to mesenchymal transition involved in endocardial cushion formation	11	14420	12	22447	0.0378979
GO:0004520	molecular_function	endodeoxyribonuclease activity	11	14420	12	22447	0.0378979
GO:0050884	biological_process	neuromuscular process controlling posture	11	14420	12	22447	0.0378979
GO:0006301	biological_process	postreplication repair	11	14420	12	22447	0.0378979
GO:0008417	molecular_function	fucosyltransferase activity	11	14420	12	22447	0.0378979
GO:0007077	biological_process	mitotic nuclear envelope disassembly	11	14420	12	22447	0.0378979
GO:0060445	biological_process	branching involved in salivary gland morphogenesis	11	14420	12	22447	0.0378979
GO:2000785	biological_process	regulation of autophagosome assembly	11	14420	12	22447	0.0378979
GO:0043560	molecular_function	insulin receptor substrate binding	11	14420	12	22447	0.0378979
GO:0008271	molecular_function	secondary active sulfate transmembrane transporter activity	11	14420	12	22447	0.0378979
GO:0042308	biological_process	negative regulation of protein import into nucleus	11	14420	12	22447	0.0378979
GO:0031464	cellular_component	Cul4A-RING E3 ubiquitin ligase complex	11	14420	12	22447	0.0378979
GO:0034101	biological_process	erythrocyte homeostasis	11	14420	12	22447	0.0378979
GO:0042446	biological_process	hormone biosynthetic process	11	14420	12	22447	0.0378979
GO:0031295	biological_process	T cell costimulation	42	14420	55	22447	0.0381399
GO:0016070	biological_process	RNA metabolic process	42	14420	55	22447	0.0381399
GO:0004745	molecular_function	retinol dehydrogenase activity	17	14420	20	22447	0.0382813
GO:0005242	molecular_function	inward rectifier potassium channel activity	17	14420	20	22447	0.0382813
GO:0035371	cellular_component	microtubule plus-end	17	14420	20	22447	0.0382813
GO:0046928	biological_process	regulation of neurotransmitter secretion	17	14420	20	22447	0.0382813
GO:0010038	biological_process	response to metal ion	17	14420	20	22447	0.0382813
GO:0030517	biological_process	negative regulation of axon extension	17	14420	20	22447	0.0382813
GO:0016327	cellular_component	apicolateral plasma membrane	17	14420	20	22447	0.0382813
GO:0023019	biological_process	signal transduction involved in regulation of gene expression	17	14420	20	22447	0.0382813
GO:0030150	biological_process	protein import into mitochondrial matrix	17	14420	20	22447	0.0382813
GO:0005685	cellular_component	U1 snRNP	17	14420	20	22447	0.0382813
GO:0006807	biological_process	nitrogen compound metabolic process	17	14420	20	22447	0.0382813
GO:0051895	biological_process	negative regulation of focal adhesion assembly	17	14420	20	22447	0.0382813
GO:0030318	biological_process	melanocyte differentiation	17	14420	20	22447	0.0382813
GO:0099175	biological_process	regulation of postsynapse organization	17	14420	20	22447	0.0382813
GO:0031224	cellular_component	intrinsic component of membrane	17	14420	20	22447	0.0382813
GO:0031418	molecular_function	L-ascorbic acid binding	17	14420	20	22447	0.0382813
GO:0006637	biological_process	acyl-CoA metabolic process	25	14420	31	22447	0.0383979
GO:0001816	biological_process	cytokine production	25	14420	31	22447	0.0383979
GO:0017156	biological_process	calcium-ion regulated exocytosis	25	14420	31	22447	0.0383979
GO:0050840	molecular_function	extracellular matrix binding	25	14420	31	22447	0.0383979
GO:0007274	biological_process	neuromuscular synaptic transmission	25	14420	31	22447	0.0383979
GO:0016324	cellular_component	apical plasma membrane	231	14420	335	22447	0.0384442
GO:0051480	biological_process	regulation of cytosolic calcium ion concentration	30	14420	38	22447	0.0385536
GO:0051219	molecular_function	phosphoprotein binding	30	14420	38	22447	0.0385536
GO:0030049	biological_process	muscle filament sliding	30	14420	38	22447	0.0385536
GO:0008536	molecular_function	Ran GTPase binding	30	14420	38	22447	0.0385536
GO:0046982	molecular_function	protein heterodimerization activity	374	14420	551	22447	0.0385768
GO:0008543	biological_process	fibroblast growth factor receptor signaling pathway	60	14420	81	22447	0.0390951
GO:0043010	biological_process	camera-type eye development	51	14420	68	22447	0.039405
GO:0031175	biological_process	neuron projection development	105	14420	147	22447	0.0394284
GO:0000266	biological_process	mitochondrial fission	14	14420	16	22447	0.0395626
GO:0050868	biological_process	negative regulation of T cell activation	14	14420	16	22447	0.0395626
GO:0006622	biological_process	protein targeting to lysosome	14	14420	16	22447	0.0395626
GO:0043518	biological_process	negative regulation of DNA damage response, signal transduction by p53 class mediator	14	14420	16	22447	0.0395626
GO:0042692	biological_process	muscle cell differentiation	14	14420	16	22447	0.0395626
GO:0071732	biological_process	cellular response to nitric oxide	14	14420	16	22447	0.0395626
GO:0051571	biological_process	positive regulation of histone H3-K4 methylation	14	14420	16	22447	0.0395626
GO:0010314	molecular_function	phosphatidylinositol-5-phosphate binding	14	14420	16	22447	0.0395626
GO:0097440	cellular_component	apical dendrite	14	14420	16	22447	0.0395626
GO:0043982	biological_process	histone H4-K8 acetylation	14	14420	16	22447	0.0395626
GO:0033540	biological_process	fatty acid beta-oxidation using acyl-CoA oxidase	14	14420	16	22447	0.0395626
GO:0090141	biological_process	positive regulation of mitochondrial fission	14	14420	16	22447	0.0395626
GO:0045589	biological_process	regulation of regulatory T cell differentiation	14	14420	16	22447	0.0395626
GO:0071565	cellular_component	nBAF complex	14	14420	16	22447	0.0395626
GO:1904874	biological_process	positive regulation of telomerase RNA localization to Cajal body	14	14420	16	22447	0.0395626
GO:0097502	biological_process	mannosylation	14	14420	16	22447	0.0395626
GO:0001510	biological_process	RNA methylation	14	14420	16	22447	0.0395626
GO:0008631	biological_process	intrinsic apoptotic signaling pathway in response to oxidative stress	14	14420	16	22447	0.0395626
GO:0042176	biological_process	regulation of protein catabolic process	14	14420	16	22447	0.0395626
GO:0015804	biological_process	neutral amino acid transport	14	14420	16	22447	0.0395626
GO:0061036	biological_process	positive regulation of cartilage development	14	14420	16	22447	0.0395626
GO:0007215	biological_process	glutamate receptor signaling pathway	14	14420	16	22447	0.0395626
GO:0043981	biological_process	histone H4-K5 acetylation	14	14420	16	22447	0.0395626
GO:0030214	biological_process	hyaluronan catabolic process	14	14420	16	22447	0.0395626
GO:0035970	biological_process	peptidyl-threonine dephosphorylation	14	14420	16	22447	0.0395626
GO:0015095	molecular_function	magnesium ion transmembrane transporter activity	14	14420	16	22447	0.0395626
GO:1902230	biological_process	negative regulation of intrinsic apoptotic signaling pathway in response to DNA damage	14	14420	16	22447	0.0395626
GO:0035994	biological_process	response to muscle stretch	14	14420	16	22447	0.0395626
GO:0034587	biological_process	piRNA metabolic process	14	14420	16	22447	0.0395626
GO:0010633	biological_process	negative regulation of epithelial cell migration	14	14420	16	22447	0.0395626
GO:0004519	molecular_function	endonuclease activity	73	14420	100	22447	0.0399692
GO:1990830	biological_process	cellular response to leukemia inhibitory factor	73	14420	100	22447	0.0399692
GO:0034707	cellular_component	chloride channel complex	44	14420	58	22447	0.0405396
GO:0004715	molecular_function	non-membrane spanning protein tyrosine kinase activity	37	14420	48	22447	0.0405601
GO:0044267	biological_process	cellular protein metabolic process	160	14420	229	22447	0.0416951
GO:0001889	biological_process	liver development	64	14420	87	22447	0.0417476
GO:0071277	biological_process	cellular response to calcium ion	64	14420	87	22447	0.0417476
GO:0071456	biological_process	cellular response to hypoxia	94	14420	131	22447	0.0419812
GO:0016592	cellular_component	mediator complex	32	14420	41	22447	0.0425396
GO:0043407	biological_process	negative regulation of MAP kinase activity	32	14420	41	22447	0.0425396
GO:0007160	biological_process	cell-matrix adhesion	79	14420	109	22447	0.0427269
GO:0031116	biological_process	positive regulation of microtubule polymerization	22	14420	27	22447	0.0427891
GO:0001968	molecular_function	fibronectin binding	22	14420	27	22447	0.0427891
GO:2001238	biological_process	positive regulation of extrinsic apoptotic signaling pathway	22	14420	27	22447	0.0427891
GO:0071398	biological_process	cellular response to fatty acid	22	14420	27	22447	0.0427891
GO:0060976	biological_process	coronary vasculature development	22	14420	27	22447	0.0427891
GO:0042162	molecular_function	telomeric DNA binding	22	14420	27	22447	0.0427891
GO:0032809	cellular_component	neuronal cell body membrane	22	14420	27	22447	0.0427891
GO:0006090	biological_process	pyruvate metabolic process	22	14420	27	22447	0.0427891
GO:0031032	biological_process	actomyosin structure organization	22	14420	27	22447	0.0427891
GO:0032092	biological_process	positive regulation of protein binding	55	14420	74	22447	0.0428749
GO:0000281	biological_process	mitotic cytokinesis	39	14420	51	22447	0.0435178
GO:0035335	biological_process	peptidyl-tyrosine dephosphorylation	81	14420	112	22447	0.0435594
GO:0030488	biological_process	tRNA methylation	27	14420	34	22447	0.0435903
GO:0002755	biological_process	MyD88-dependent toll-like receptor signaling pathway	27	14420	34	22447	0.0435903
GO:0018279	biological_process	protein N-linked glycosylation via asparagine	27	14420	34	22447	0.0435903
GO:0030073	biological_process	insulin secretion	27	14420	34	22447	0.0435903
GO:0098686	cellular_component	hippocampal mossy fiber to CA3 synapse	27	14420	34	22447	0.0435903
GO:0032148	biological_process	activation of protein kinase B activity	27	14420	34	22447	0.0435903
GO:0098869	biological_process	cellular oxidant detoxification	68	14420	93	22447	0.0441426
GO:0043408	biological_process	regulation of MAPK cascade	48	14420	64	22447	0.0449439
GO:0006936	biological_process	muscle contraction	85	14420	118	22447	0.0451041
GO:0017183	biological_process	peptidyl-diphthamide biosynthetic process from peptidyl-histidine	7	14420	7	22447	0.0451255
GO:0030213	biological_process	hyaluronan biosynthetic process	7	14420	7	22447	0.0451255
GO:0046033	biological_process	AMP metabolic process	7	14420	7	22447	0.0451255
GO:0006564	biological_process	L-serine biosynthetic process	7	14420	7	22447	0.0451255
GO:0150093	biological_process	amyloid-beta clearance by transcytosis	7	14420	7	22447	0.0451255
GO:0019239	molecular_function	deaminase activity	7	14420	7	22447	0.0451255
GO:0015939	biological_process	pantothenate metabolic process	7	14420	7	22447	0.0451255
GO:0019388	biological_process	galactose catabolic process	7	14420	7	22447	0.0451255
GO:0048668	biological_process	collateral sprouting	7	14420	7	22447	0.0451255
GO:0070431	biological_process	nucleotide-binding oligomerization domain containing 2 signaling pathway	7	14420	7	22447	0.0451255
GO:0032494	biological_process	response to peptidoglycan	7	14420	7	22447	0.0451255
GO:0035612	molecular_function	AP-2 adaptor complex binding	7	14420	7	22447	0.0451255
GO:0035333	biological_process	Notch receptor processing, ligand-dependent	7	14420	7	22447	0.0451255
GO:0030061	cellular_component	mitochondrial crista	7	14420	7	22447	0.0451255
GO:0035254	molecular_function	glutamate receptor binding	7	14420	7	22447	0.0451255
GO:0036295	biological_process	cellular response to increased oxygen levels	7	14420	7	22447	0.0451255
GO:0071546	cellular_component	pi-body	7	14420	7	22447	0.0451255
GO:0002320	biological_process	lymphoid progenitor cell differentiation	7	14420	7	22447	0.0451255
GO:0006308	biological_process	DNA catabolic process	7	14420	7	22447	0.0451255
GO:0051271	biological_process	negative regulation of cellular component movement	7	14420	7	22447	0.0451255
GO:0043190	cellular_component	ATP-binding cassette (ABC) transporter complex	7	14420	7	22447	0.0451255
GO:0030913	biological_process	paranodal junction assembly	7	14420	7	22447	0.0451255
GO:2000394	biological_process	positive regulation of lamellipodium morphogenesis	7	14420	7	22447	0.0451255
GO:0010766	biological_process	negative regulation of sodium ion transport	7	14420	7	22447	0.0451255
GO:0060544	biological_process	regulation of necroptotic process	7	14420	7	22447	0.0451255
GO:0097550	cellular_component	transcriptional preinitiation complex	7	14420	7	22447	0.0451255
GO:0021517	biological_process	ventral spinal cord development	7	14420	7	22447	0.0451255
GO:0071286	biological_process	cellular response to magnesium ion	7	14420	7	22447	0.0451255
GO:0006489	biological_process	dolichyl diphosphate biosynthetic process	7	14420	7	22447	0.0451255
GO:0070765	cellular_component	gamma-secretase complex	7	14420	7	22447	0.0451255
GO:0000467	biological_process	exonucleolytic trimming to generate mature 3'-end of 5.8S rRNA from tricistronic rRNA transcript (SSU-rRNA, 5.8S rRNA, LSU-rRNA)	7	14420	7	22447	0.0451255
GO:0032876	biological_process	negative regulation of DNA endoreduplication	7	14420	7	22447	0.0451255
GO:0060449	biological_process	bud elongation involved in lung branching	7	14420	7	22447	0.0451255
GO:0032933	biological_process	SREBP signaling pathway	7	14420	7	22447	0.0451255
GO:0070129	biological_process	regulation of mitochondrial translation	7	14420	7	22447	0.0451255
GO:1903997	biological_process	positive regulation of non-membrane spanning protein tyrosine kinase activity	7	14420	7	22447	0.0451255
GO:0004024	molecular_function	alcohol dehydrogenase activity, zinc-dependent	7	14420	7	22447	0.0451255
GO:0003283	biological_process	atrial septum development	7	14420	7	22447	0.0451255
GO:1902916	biological_process	positive regulation of protein polyubiquitination	7	14420	7	22447	0.0451255
GO:2000553	biological_process	positive regulation of T-helper 2 cell cytokine production	7	14420	7	22447	0.0451255
GO:0042420	biological_process	dopamine catabolic process	7	14420	7	22447	0.0451255
GO:1903361	biological_process	protein localization to basolateral plasma membrane	7	14420	7	22447	0.0451255
GO:0032288	biological_process	myelin assembly	7	14420	7	22447	0.0451255
GO:0034205	biological_process	amyloid-beta formation	7	14420	7	22447	0.0451255
GO:0090114	biological_process	COPII-coated vesicle budding	7	14420	7	22447	0.0451255
GO:0061684	biological_process	chaperone-mediated autophagy	7	14420	7	22447	0.0451255
GO:2000144	biological_process	positive regulation of DNA-templated transcription, initiation	7	14420	7	22447	0.0451255
GO:0034715	cellular_component	pICln-Sm protein complex	7	14420	7	22447	0.0451255
GO:0035005	molecular_function	1-phosphatidylinositol-4-phosphate 3-kinase activity	7	14420	7	22447	0.0451255
GO:0005337	molecular_function	nucleoside transmembrane transporter activity	7	14420	7	22447	0.0451255
GO:0002199	cellular_component	zona pellucida receptor complex	7	14420	7	22447	0.0451255
GO:0009414	biological_process	response to water deprivation	7	14420	7	22447	0.0451255
GO:0035004	molecular_function	phosphatidylinositol 3-kinase activity	7	14420	7	22447	0.0451255
GO:0051388	biological_process	positive regulation of neurotrophin TRK receptor signaling pathway	7	14420	7	22447	0.0451255
GO:0031642	biological_process	negative regulation of myelination	7	14420	7	22447	0.0451255
GO:1901642	biological_process	nucleoside transmembrane transport	7	14420	7	22447	0.0451255
GO:2000987	biological_process	positive regulation of behavioral fear response	7	14420	7	22447	0.0451255
GO:0032210	biological_process	regulation of telomere maintenance via telomerase	7	14420	7	22447	0.0451255
GO:0034235	molecular_function	GPI anchor binding	7	14420	7	22447	0.0451255
GO:0034706	cellular_component	sodium channel complex	7	14420	7	22447	0.0451255
GO:0008595	biological_process	anterior/posterior axis specification, embryo	7	14420	7	22447	0.0451255
GO:0004128	molecular_function	cytochrome-b5 reductase activity, acting on NAD(P)H	7	14420	7	22447	0.0451255
GO:0043983	biological_process	histone H4-K12 acetylation	7	14420	7	22447	0.0451255
GO:0010827	biological_process	regulation of glucose transmembrane transport	7	14420	7	22447	0.0451255
GO:0035381	molecular_function	ATP-gated ion channel activity	7	14420	7	22447	0.0451255
GO:0001614	molecular_function	purinergic nucleotide receptor activity	7	14420	7	22447	0.0451255
GO:0097441	cellular_component	basal dendrite	7	14420	7	22447	0.0451255
GO:0060736	biological_process	prostate gland growth	7	14420	7	22447	0.0451255
GO:0006266	biological_process	DNA ligation	7	14420	7	22447	0.0451255
GO:0090385	biological_process	phagosome-lysosome fusion	7	14420	7	22447	0.0451255
GO:0009108	biological_process	coenzyme biosynthetic process	7	14420	7	22447	0.0451255
GO:0019563	biological_process	glycerol catabolic process	7	14420	7	22447	0.0451255
GO:0042256	biological_process	mature ribosome assembly	7	14420	7	22447	0.0451255
GO:0016624	molecular_function	oxidoreductase activity, acting on the aldehyde or oxo group of donors, disulfide as acceptor	7	14420	7	22447	0.0451255
GO:0036465	biological_process	synaptic vesicle recycling	7	14420	7	22447	0.0451255
GO:0030991	cellular_component	intraciliary transport particle A	7	14420	7	22447	0.0451255
GO:0015808	biological_process	L-alanine transport	7	14420	7	22447	0.0451255
GO:0097211	biological_process	cellular response to gonadotropin-releasing hormone	7	14420	7	22447	0.0451255
GO:0031433	molecular_function	telethonin binding	7	14420	7	22447	0.0451255
GO:1903288	biological_process	positive regulation of potassium ion import across plasma membrane	7	14420	7	22447	0.0451255
GO:0032287	biological_process	peripheral nervous system myelin maintenance	7	14420	7	22447	0.0451255
GO:0070192	biological_process	chromosome organization involved in meiotic cell cycle	7	14420	7	22447	0.0451255
GO:0000096	biological_process	sulfur amino acid metabolic process	7	14420	7	22447	0.0451255
GO:0007000	biological_process	nucleolus organization	7	14420	7	22447	0.0451255
GO:0032051	molecular_function	clathrin light chain binding	7	14420	7	22447	0.0451255
GO:0051223	biological_process	regulation of protein transport	7	14420	7	22447	0.0451255
GO:0035542	biological_process	regulation of SNARE complex assembly	7	14420	7	22447	0.0451255
GO:0015174	molecular_function	basic amino acid transmembrane transporter activity	7	14420	7	22447	0.0451255
GO:0006105	biological_process	succinate metabolic process	7	14420	7	22447	0.0451255
GO:0003337	biological_process	mesenchymal to epithelial transition involved in metanephros morphogenesis	7	14420	7	22447	0.0451255
GO:0050996	biological_process	positive regulation of lipid catabolic process	7	14420	7	22447	0.0451255
GO:0060831	biological_process	smoothened signaling pathway involved in dorsal/ventral neural tube patterning	7	14420	7	22447	0.0451255
GO:0060117	biological_process	auditory receptor cell development	7	14420	7	22447	0.0451255
GO:0008200	molecular_function	ion channel inhibitor activity	7	14420	7	22447	0.0451255
GO:0006650	biological_process	glycerophospholipid metabolic process	7	14420	7	22447	0.0451255
GO:0032407	molecular_function	MutSalpha complex binding	7	14420	7	22447	0.0451255
GO:0015180	molecular_function	L-alanine transmembrane transporter activity	7	14420	7	22447	0.0451255
GO:0004931	molecular_function	extracellularly ATP-gated cation channel activity	7	14420	7	22447	0.0451255
GO:0097647	biological_process	amylin receptor signaling pathway	7	14420	7	22447	0.0451255
GO:0002606	biological_process	positive regulation of dendritic cell antigen processing and presentation	7	14420	7	22447	0.0451255
GO:0006729	biological_process	tetrahydrobiopterin biosynthetic process	7	14420	7	22447	0.0451255
GO:0098884	biological_process	postsynaptic neurotransmitter receptor internalization	7	14420	7	22447	0.0451255
GO:0042500	molecular_function	aspartic endopeptidase activity, intramembrane cleaving	7	14420	7	22447	0.0451255
GO:0000395	biological_process	mRNA 5'-splice site recognition	7	14420	7	22447	0.0451255
GO:0033588	cellular_component	Elongator holoenzyme complex	7	14420	7	22447	0.0451255
GO:0007166	biological_process	cell surface receptor signaling pathway	209	14420	303	22447	0.0462032
GO:0051262	biological_process	protein tetramerization	34	14420	44	22447	0.0462597
GO:0034644	biological_process	cellular response to UV	41	14420	54	22447	0.0462931
GO:0097190	biological_process	apoptotic signaling pathway	50	14420	67	22447	0.0469587
GO:0044305	cellular_component	calyx of Held	19	14420	23	22447	0.0473142
GO:0031674	cellular_component	I band	19	14420	23	22447	0.0473142
GO:0007004	biological_process	telomere maintenance via telomerase	19	14420	23	22447	0.0473142
GO:0097228	cellular_component	sperm principal piece	19	14420	23	22447	0.0473142
GO:0000715	biological_process	nucleotide-excision repair, DNA damage recognition	19	14420	23	22447	0.0473142
GO:0035024	biological_process	negative regulation of Rho protein signal transduction	19	14420	23	22447	0.0473142
GO:0007548	biological_process	sex differentiation	19	14420	23	22447	0.0473142
GO:0008483	molecular_function	transaminase activity	19	14420	23	22447	0.0473142
GO:0009792	biological_process	embryo development ending in birth or egg hatching	19	14420	23	22447	0.0473142
GO:0048738	biological_process	cardiac muscle tissue development	19	14420	23	22447	0.0473142
GO:0031954	biological_process	positive regulation of protein autophosphorylation	19	14420	23	22447	0.0473142
GO:0006812	biological_process	cation transport	61	14420	83	22447	0.0474175
GO:0007131	biological_process	reciprocal meiotic recombination	29	14420	37	22447	0.048395
GO:0045494	biological_process	photoreceptor cell maintenance	29	14420	37	22447	0.048395
GO:0032212	biological_process	positive regulation of telomere maintenance via telomerase	29	14420	37	22447	0.048395
GO:0030879	biological_process	mammary gland development	29	14420	37	22447	0.048395
GO:0034504	biological_process	protein localization to nucleus	29	14420	37	22447	0.048395
GO:0051973	biological_process	positive regulation of telomerase activity	29	14420	37	22447	0.048395
GO:0007223	biological_process	Wnt signaling pathway, calcium modulating pathway	29	14420	37	22447	0.048395
GO:0001558	biological_process	regulation of cell growth	52	14420	70	22447	0.0488561
GO:0060348	biological_process	bone development	43	14420	57	22447	0.048894
GO:0007179	biological_process	transforming growth factor beta receptor signaling pathway	78	14420	108	22447	0.0491373
GO:0070979	biological_process	protein K11-linked ubiquitination	24	14420	30	22447	0.0492197
GO:0050873	biological_process	brown fat cell differentiation	24	14420	30	22447	0.0492197
GO:0051276	biological_process	chromosome organization	24	14420	30	22447	0.0492197
GO:0046677	biological_process	response to antibiotic	24	14420	30	22447	0.0492197
GO:0006906	biological_process	vesicle fusion	24	14420	30	22447	0.0492197
GO:0006446	biological_process	regulation of translational initiation	24	14420	30	22447	0.0492197
GO:0015267	molecular_function	channel activity	24	14420	30	22447	0.0492197
GO:0021537	biological_process	telencephalon development	24	14420	30	22447	0.0492197
GO:0030833	biological_process	regulation of actin filament polymerization	24	14420	30	22447	0.0492197
GO:0032024	biological_process	positive regulation of insulin secretion	36	14420	47	22447	0.0497232
GO:0050821	biological_process	protein stabilization	140	14420	200	22447	0.0498605
GO:0009611	biological_process	response to wounding	65	14420	89	22447	0.0500487
GO:0051082	molecular_function	unfolded protein binding	105	14420	148	22447	0.0508117
GO:0071356	biological_process	cellular response to tumor necrosis factor	107	14420	151	22447	0.0512284
GO:0007623	biological_process	circadian rhythm	67	14420	92	22447	0.0512563
GO:0043401	biological_process	steroid hormone mediated signaling pathway	45	14420	60	22447	0.0513289
GO:0035861	cellular_component	site of double-strand break	45	14420	60	22447	0.0513289
GO:0006937	biological_process	regulation of muscle contraction	16	14420	19	22447	0.0516028
GO:0014911	biological_process	positive regulation of smooth muscle cell migration	16	14420	19	22447	0.0516028
GO:0033365	biological_process	protein localization to organelle	16	14420	19	22447	0.0516028
GO:0005682	cellular_component	U5 snRNP	16	14420	19	22447	0.0516028
GO:0001825	biological_process	blastocyst formation	16	14420	19	22447	0.0516028
GO:0030660	cellular_component	Golgi-associated vesicle membrane	16	14420	19	22447	0.0516028
GO:0035145	cellular_component	exon-exon junction complex	16	14420	19	22447	0.0516028
GO:0048025	biological_process	negative regulation of mRNA splicing, via spliceosome	16	14420	19	22447	0.0516028
GO:0009948	biological_process	anterior/posterior axis specification	16	14420	19	22447	0.0516028
GO:0004622	molecular_function	lysophospholipase activity	16	14420	19	22447	0.0516028
GO:2000649	biological_process	regulation of sodium ion transmembrane transporter activity	16	14420	19	22447	0.0516028
GO:0032930	biological_process	positive regulation of superoxide anion generation	16	14420	19	22447	0.0516028
GO:0010824	biological_process	regulation of centrosome duplication	16	14420	19	22447	0.0516028
GO:0043034	cellular_component	costamere	16	14420	19	22447	0.0516028
GO:0008340	biological_process	determination of adult lifespan	16	14420	19	22447	0.0516028
GO:0004550	molecular_function	nucleoside diphosphate kinase activity	16	14420	19	22447	0.0516028
GO:0044782	biological_process	cilium organization	16	14420	19	22447	0.0516028
GO:0000145	cellular_component	exocyst	16	14420	19	22447	0.0516028
GO:0008484	molecular_function	sulfuric ester hydrolase activity	16	14420	19	22447	0.0516028
GO:0002323	biological_process	natural killer cell activation involved in immune response	16	14420	19	22447	0.0516028
GO:0048265	biological_process	response to pain	16	14420	19	22447	0.0516028
GO:0086091	biological_process	regulation of heart rate by cardiac conduction	31	14420	40	22447	0.0528257
GO:0060291	biological_process	long-term synaptic potentiation	38	14420	50	22447	0.0529429
GO:0043647	biological_process	inositol phosphate metabolic process	38	14420	50	22447	0.0529429
GO:0070527	biological_process	platelet aggregation	38	14420	50	22447	0.0529429
GO:0060078	biological_process	regulation of postsynaptic membrane potential	47	14420	63	22447	0.0536071
GO:0008503	molecular_function	benzodiazepine receptor activity	10	14420	11	22447	0.0547293
GO:0010918	biological_process	positive regulation of mitochondrial membrane potential	10	14420	11	22447	0.0547293
GO:0042982	biological_process	amyloid precursor protein metabolic process	10	14420	11	22447	0.0547293
GO:0042116	biological_process	macrophage activation	10	14420	11	22447	0.0547293
GO:0033327	biological_process	Leydig cell differentiation	10	14420	11	22447	0.0547293
GO:0007567	biological_process	parturition	10	14420	11	22447	0.0547293
GO:0032691	biological_process	negative regulation of interleukin-1 beta production	10	14420	11	22447	0.0547293
GO:0006983	biological_process	ER overload response	10	14420	11	22447	0.0547293
GO:0016763	molecular_function	transferase activity, transferring pentosyl groups	10	14420	11	22447	0.0547293
GO:0001893	biological_process	maternal placenta development	10	14420	11	22447	0.0547293
GO:0042754	biological_process	negative regulation of circadian rhythm	10	14420	11	22447	0.0547293
GO:0060100	biological_process	positive regulation of phagocytosis, engulfment	10	14420	11	22447	0.0547293
GO:0005536	molecular_function	glucose binding	10	14420	11	22447	0.0547293
GO:0048681	biological_process	negative regulation of axon regeneration	10	14420	11	22447	0.0547293
GO:0001817	biological_process	regulation of cytokine production	10	14420	11	22447	0.0547293
GO:0006517	biological_process	protein deglycosylation	10	14420	11	22447	0.0547293
GO:0015937	biological_process	coenzyme A biosynthetic process	10	14420	11	22447	0.0547293
GO:0070181	molecular_function	small ribosomal subunit rRNA binding	10	14420	11	22447	0.0547293
GO:0003796	molecular_function	lysozyme activity	10	14420	11	22447	0.0547293
GO:0098505	molecular_function	G-rich strand telomeric DNA binding	10	14420	11	22447	0.0547293
GO:0006616	biological_process	SRP-dependent cotranslational protein targeting to membrane, translocation	10	14420	11	22447	0.0547293
GO:1902237	biological_process	positive regulation of endoplasmic reticulum stress-induced intrinsic apoptotic signaling pathway	10	14420	11	22447	0.0547293
GO:0002221	biological_process	pattern recognition receptor signaling pathway	10	14420	11	22447	0.0547293
GO:0008276	molecular_function	protein methyltransferase activity	10	14420	11	22447	0.0547293
GO:0070863	biological_process	positive regulation of protein exit from endoplasmic reticulum	10	14420	11	22447	0.0547293
GO:0099738	cellular_component	cell cortex region	10	14420	11	22447	0.0547293
GO:0042989	biological_process	sequestering of actin monomers	10	14420	11	22447	0.0547293
GO:0061314	biological_process	Notch signaling involved in heart development	10	14420	11	22447	0.0547293
GO:0008097	molecular_function	5S rRNA binding	10	14420	11	22447	0.0547293
GO:0032204	biological_process	regulation of telomere maintenance	10	14420	11	22447	0.0547293
GO:0031080	cellular_component	nuclear pore outer ring	10	14420	11	22447	0.0547293
GO:0004596	molecular_function	peptide alpha-N-acetyltransferase activity	10	14420	11	22447	0.0547293
GO:0098981	cellular_component	cholinergic synapse	10	14420	11	22447	0.0547293
GO:0019855	molecular_function	calcium channel inhibitor activity	10	14420	11	22447	0.0547293
GO:0006268	biological_process	DNA unwinding involved in DNA replication	10	14420	11	22447	0.0547293
GO:0021795	biological_process	cerebral cortex cell migration	10	14420	11	22447	0.0547293
GO:0071985	biological_process	multivesicular body sorting pathway	10	14420	11	22447	0.0547293
GO:0043295	molecular_function	glutathione binding	10	14420	11	22447	0.0547293
GO:0008199	molecular_function	ferric iron binding	10	14420	11	22447	0.0547293
GO:0061608	molecular_function	nuclear import signal receptor activity	10	14420	11	22447	0.0547293
GO:0006559	biological_process	L-phenylalanine catabolic process	10	14420	11	22447	0.0547293
GO:0010738	biological_process	regulation of protein kinase A signaling	10	14420	11	22447	0.0547293
GO:0070492	molecular_function	oligosaccharide binding	10	14420	11	22447	0.0547293
GO:0006241	biological_process	CTP biosynthetic process	10	14420	11	22447	0.0547293
GO:0006751	biological_process	glutathione catabolic process	10	14420	11	22447	0.0547293
GO:0045060	biological_process	negative thymic T cell selection	10	14420	11	22447	0.0547293
GO:0005237	molecular_function	inhibitory extracellular ligand-gated ion channel activity	10	14420	11	22447	0.0547293
GO:0010762	biological_process	regulation of fibroblast migration	10	14420	11	22447	0.0547293
GO:0033691	molecular_function	sialic acid binding	10	14420	11	22447	0.0547293
GO:0009086	biological_process	methionine biosynthetic process	10	14420	11	22447	0.0547293
GO:0042054	molecular_function	histone methyltransferase activity	10	14420	11	22447	0.0547293
GO:0042136	biological_process	neurotransmitter biosynthetic process	13	14420	15	22447	0.0547918
GO:1902475	biological_process	L-alpha-amino acid transmembrane transport	13	14420	15	22447	0.0547918
GO:0043069	biological_process	negative regulation of programmed cell death	13	14420	15	22447	0.0547918
GO:0009435	biological_process	NAD biosynthetic process	13	14420	15	22447	0.0547918
GO:0030195	biological_process	negative regulation of blood coagulation	13	14420	15	22447	0.0547918
GO:0042445	biological_process	hormone metabolic process	13	14420	15	22447	0.0547918
GO:0060766	biological_process	negative regulation of androgen receptor signaling pathway	13	14420	15	22447	0.0547918
GO:1903543	biological_process	positive regulation of exosomal secretion	13	14420	15	22447	0.0547918
GO:0071004	cellular_component	U2-type prespliceosome	13	14420	15	22447	0.0547918
GO:0045667	biological_process	regulation of osteoblast differentiation	13	14420	15	22447	0.0547918
GO:0008509	molecular_function	anion transmembrane transporter activity	13	14420	15	22447	0.0547918
GO:0034656	biological_process	nucleobase-containing small molecule catabolic process	13	14420	15	22447	0.0547918
GO:0097202	biological_process	activation of cysteine-type endopeptidase activity	13	14420	15	22447	0.0547918
GO:0050998	molecular_function	nitric-oxide synthase binding	13	14420	15	22447	0.0547918
GO:0098993	cellular_component	anchored component of synaptic vesicle membrane	13	14420	15	22447	0.0547918
GO:0036002	molecular_function	pre-mRNA binding	13	14420	15	22447	0.0547918
GO:0060347	biological_process	heart trabecula formation	13	14420	15	22447	0.0547918
GO:0045178	cellular_component	basal part of cell	13	14420	15	22447	0.0547918
GO:0046475	biological_process	glycerophospholipid catabolic process	13	14420	15	22447	0.0547918
GO:0099059	cellular_component	integral component of presynaptic active zone membrane	13	14420	15	22447	0.0547918
GO:0043951	biological_process	negative regulation of cAMP-mediated signaling	13	14420	15	22447	0.0547918
GO:0006825	biological_process	copper ion transport	13	14420	15	22447	0.0547918
GO:0033130	molecular_function	acetylcholine receptor binding	13	14420	15	22447	0.0547918
GO:0045724	biological_process	positive regulation of cilium assembly	13	14420	15	22447	0.0547918
GO:0001775	biological_process	cell activation	13	14420	15	22447	0.0547918
GO:0045824	biological_process	negative regulation of innate immune response	13	14420	15	22447	0.0547918
GO:0006518	biological_process	peptide metabolic process	13	14420	15	22447	0.0547918
GO:0045028	molecular_function	G protein-coupled purinergic nucleotide receptor activity	13	14420	15	22447	0.0547918
GO:0060047	biological_process	heart contraction	13	14420	15	22447	0.0547918
GO:0033268	cellular_component	node of Ranvier	13	14420	15	22447	0.0547918
GO:0031045	cellular_component	dense core granule	13	14420	15	22447	0.0547918
GO:0031091	cellular_component	platelet alpha granule	13	14420	15	22447	0.0547918
GO:0051016	biological_process	barbed-end actin filament capping	13	14420	15	22447	0.0547918
GO:1903830	biological_process	magnesium ion transmembrane transport	13	14420	15	22447	0.0547918
GO:0035589	biological_process	G protein-coupled purinergic nucleotide receptor signaling pathway	13	14420	15	22447	0.0547918
GO:0007586	biological_process	digestion	26	14420	33	22447	0.0550805
GO:0000375	biological_process	RNA splicing, via transesterification reactions	21	14420	26	22447	0.0554383
GO:0045332	biological_process	phospholipid translocation	21	14420	26	22447	0.0554383
GO:0051090	biological_process	regulation of DNA-binding transcription factor activity	21	14420	26	22447	0.0554383
GO:1900182	biological_process	positive regulation of protein localization to nucleus	21	14420	26	22447	0.0554383
GO:0043403	biological_process	skeletal muscle tissue regeneration	21	14420	26	22447	0.0554383
GO:0018345	biological_process	protein palmitoylation	21	14420	26	22447	0.0554383
GO:0012501	biological_process	programmed cell death	21	14420	26	22447	0.0554383
GO:0007416	biological_process	synapse assembly	49	14420	66	22447	0.0557373
GO:0050680	biological_process	negative regulation of epithelial cell proliferation	49	14420	66	22447	0.0557373
GO:0043202	cellular_component	lysosomal lumen	77	14420	107	22447	0.056348
GO:0032465	biological_process	regulation of cytokinesis	33	14420	43	22447	0.0569034
GO:0032543	biological_process	mitochondrial translation	33	14420	43	22447	0.0569034
GO:0001541	biological_process	ovarian follicle development	33	14420	43	22447	0.0569034
GO:0008584	biological_process	male gonad development	79	14420	110	22447	0.0571984
GO:0003684	molecular_function	damaged DNA binding	51	14420	69	22447	0.0577286
GO:0003725	molecular_function	double-stranded RNA binding	51	14420	69	22447	0.0577286
GO:0042147	biological_process	retrograde transport, endosome to Golgi	64	14420	88	22447	0.0580934
GO:0004896	molecular_function	cytokine receptor activity	42	14420	56	22447	0.0587084
GO:0070498	biological_process	interleukin-1-mediated signaling pathway	83	14420	116	22447	0.058753
GO:0005215	molecular_function	transporter activity	114	14420	162	22447	0.0589011
GO:0003729	molecular_function	mRNA binding	122	14420	174	22447	0.0599108
GO:1990904	cellular_component	ribonucleoprotein complex	124	14420	177	22447	0.0601173
GO:0043410	biological_process	positive regulation of MAPK cascade	87	14420	122	22447	0.0601284
GO:0003091	biological_process	renal water homeostasis	28	14420	36	22447	0.0604059
GO:0004860	molecular_function	protein kinase inhibitor activity	28	14420	36	22447	0.0604059
GO:0001656	biological_process	metanephros development	28	14420	36	22447	0.0604059
GO:0032147	biological_process	activation of protein kinase activity	68	14420	94	22447	0.0604803
GO:0008307	molecular_function	structural constituent of muscle	35	14420	46	22447	0.0606524
GO:0000978	molecular_function	RNA polymerase II proximal promoter sequence-specific DNA binding	340	14420	503	22447	0.0609627
GO:0001934	biological_process	positive regulation of protein phosphorylation	138	14420	198	22447	0.0611279
GO:0007200	biological_process	phospholipase C-activating G protein-coupled receptor signaling pathway	44	14420	59	22447	0.0612832
GO:0060395	biological_process	SMAD protein signal transduction	44	14420	59	22447	0.0612832
GO:0043154	biological_process	negative regulation of cysteine-type endopeptidase activity involved in apoptotic process	55	14420	75	22447	0.061328
GO:0051321	biological_process	meiotic cell cycle	91	14420	128	22447	0.0613418
GO:0045666	biological_process	positive regulation of neuron differentiation	70	14420	97	22447	0.0615648
GO:0048255	biological_process	mRNA stabilization	18	14420	22	22447	0.0621551
GO:0032094	biological_process	response to food	18	14420	22	22447	0.0621551
GO:0048169	biological_process	regulation of long-term neuronal synaptic plasticity	18	14420	22	22447	0.0621551
GO:0097381	cellular_component	photoreceptor disc membrane	18	14420	22	22447	0.0621551
GO:0002042	biological_process	cell migration involved in sprouting angiogenesis	18	14420	22	22447	0.0621551
GO:0042274	biological_process	ribosomal small subunit biogenesis	18	14420	22	22447	0.0621551
GO:0016338	biological_process	calcium-independent cell-cell adhesion via plasma membrane cell-adhesion molecules	18	14420	22	22447	0.0621551
GO:0005978	biological_process	glycogen biosynthetic process	18	14420	22	22447	0.0621551
GO:0048854	biological_process	brain morphogenesis	18	14420	22	22447	0.0621551
GO:0032502	biological_process	developmental process	18	14420	22	22447	0.0621551
GO:0080008	cellular_component	Cul4-RING E3 ubiquitin ligase complex	23	14420	29	22447	0.0626999
GO:0048589	biological_process	developmental growth	23	14420	29	22447	0.0626999
GO:0099060	cellular_component	integral component of postsynaptic specialization membrane	23	14420	29	22447	0.0626999
GO:0046579	biological_process	positive regulation of Ras protein signal transduction	23	14420	29	22447	0.0626999
GO:0019228	biological_process	neuronal action potential	23	14420	29	22447	0.0626999
GO:0003785	molecular_function	actin monomer binding	23	14420	29	22447	0.0626999
GO:0015020	molecular_function	glucuronosyltransferase activity	23	14420	29	22447	0.0626999
GO:0032039	cellular_component	integrator complex	23	14420	29	22447	0.0626999
GO:0000165	biological_process	MAPK cascade	215	14420	314	22447	0.0637626
GO:0006405	biological_process	RNA export from nucleus	37	14420	49	22447	0.0640973
GO:0043491	biological_process	protein kinase B signaling	37	14420	49	22447	0.0640973
GO:0060326	biological_process	cell chemotaxis	76	14420	106	22447	0.0644296
GO:0001726	cellular_component	ruffle	76	14420	106	22447	0.0644296
GO:0097711	biological_process	ciliary basal body-plasma membrane docking	76	14420	106	22447	0.0644296
GO:0042169	molecular_function	SH2 domain binding	30	14420	39	22447	0.0652386
GO:0042307	biological_process	positive regulation of protein import into nucleus	30	14420	39	22447	0.0652386
GO:0048813	biological_process	dendrite morphogenesis	30	14420	39	22447	0.0652386
GO:0031124	biological_process	mRNA 3'-end processing	48	14420	65	22447	0.0658868
GO:0051213	molecular_function	dioxygenase activity	63	14420	87	22447	0.0672051
GO:0006935	biological_process	chemotaxis	131	14420	188	22447	0.067274
GO:0007030	biological_process	Golgi organization	86	14420	121	22447	0.0681063
GO:0008286	biological_process	insulin receptor signaling pathway	65	14420	90	22447	0.0684379
GO:0007275	biological_process	multicellular organism development	796	14420	1201	22447	0.0685138
GO:0097602	molecular_function	cullin family protein binding	15	14420	18	22447	0.0690688
GO:0044849	biological_process	estrous cycle	15	14420	18	22447	0.0690688
GO:0050427	biological_process	3'-phosphoadenosine 5'-phosphosulfate metabolic process	15	14420	18	22447	0.0690688
GO:0006165	biological_process	nucleoside diphosphate phosphorylation	15	14420	18	22447	0.0690688
GO:0017127	molecular_function	cholesterol transporter activity	15	14420	18	22447	0.0690688
GO:0004198	molecular_function	calcium-dependent cysteine-type endopeptidase activity	15	14420	18	22447	0.0690688
GO:0001818	biological_process	negative regulation of cytokine production	15	14420	18	22447	0.0690688
GO:0045926	biological_process	negative regulation of growth	15	14420	18	22447	0.0690688
GO:0086005	biological_process	ventricular cardiac muscle cell action potential	15	14420	18	22447	0.0690688
GO:0022624	cellular_component	proteasome accessory complex	15	14420	18	22447	0.0690688
GO:0038191	molecular_function	neuropilin binding	15	14420	18	22447	0.0690688
GO:0000712	biological_process	resolution of meiotic recombination intermediates	15	14420	18	22447	0.0690688
GO:0032480	biological_process	negative regulation of type I interferon production	25	14420	32	22447	0.0691764
GO:0008089	biological_process	anterograde axonal transport	25	14420	32	22447	0.0691764
GO:0099132	biological_process	ATP hydrolysis coupled cation transmembrane transport	25	14420	32	22447	0.0691764
GO:0043278	biological_process	response to morphine	25	14420	32	22447	0.0691764
GO:0046907	biological_process	intracellular transport	25	14420	32	22447	0.0691764
GO:0048545	biological_process	response to steroid hormone	25	14420	32	22447	0.0691764
GO:0042788	cellular_component	polysomal ribosome	25	14420	32	22447	0.0691764
GO:0045739	biological_process	positive regulation of DNA repair	25	14420	32	22447	0.0691764
GO:0051482	biological_process	positive regulation of cytosolic calcium ion concentration involved in phospholipase C-activating G protein-coupled signaling pathway	25	14420	32	22447	0.0691764
GO:0005771	cellular_component	multivesicular body	25	14420	32	22447	0.0691764
GO:0006890	biological_process	retrograde vesicle-mediated transport, Golgi to endoplasmic reticulum	67	14420	93	22447	0.0695876
GO:0042220	biological_process	response to cocaine	32	14420	42	22447	0.0696228
GO:0030163	biological_process	protein catabolic process	41	14420	55	22447	0.0701706
GO:0072540	biological_process	T-helper 17 cell lineage commitment	6	14420	6	22447	0.0702555
GO:0043985	biological_process	histone H4-R3 methylation	6	14420	6	22447	0.0702555
GO:0098871	cellular_component	postsynaptic actin cytoskeleton	6	14420	6	22447	0.0702555
GO:0006868	biological_process	glutamine transport	6	14420	6	22447	0.0702555
GO:0005851	cellular_component	eukaryotic translation initiation factor 2B complex	6	14420	6	22447	0.0702555
GO:0005749	cellular_component	mitochondrial respiratory chain complex II, succinate dehydrogenase complex (ubiquinone)	6	14420	6	22447	0.0702555
GO:0015183	molecular_function	L-aspartate transmembrane transporter activity	6	14420	6	22447	0.0702555
GO:0004459	molecular_function	L-lactate dehydrogenase activity	6	14420	6	22447	0.0702555
GO:0070072	biological_process	vacuolar proton-transporting V-type ATPase complex assembly	6	14420	6	22447	0.0702555
GO:0002830	biological_process	positive regulation of type 2 immune response	6	14420	6	22447	0.0702555
GO:0071438	cellular_component	invadopodium membrane	6	14420	6	22447	0.0702555
GO:0046929	biological_process	negative regulation of neurotransmitter secretion	6	14420	6	22447	0.0702555
GO:0033603	biological_process	positive regulation of dopamine secretion	6	14420	6	22447	0.0702555
GO:0005827	cellular_component	polar microtubule	6	14420	6	22447	0.0702555
GO:0010754	biological_process	negative regulation of cGMP-mediated signaling	6	14420	6	22447	0.0702555
GO:0070309	biological_process	lens fiber cell morphogenesis	6	14420	6	22447	0.0702555
GO:0033081	biological_process	regulation of T cell differentiation in thymus	6	14420	6	22447	0.0702555
GO:0045542	biological_process	positive regulation of cholesterol biosynthetic process	6	14420	6	22447	0.0702555
GO:0061370	biological_process	testosterone biosynthetic process	6	14420	6	22447	0.0702555
GO:0070828	biological_process	heterochromatin organization	6	14420	6	22447	0.0702555
GO:0004064	molecular_function	arylesterase activity	6	14420	6	22447	0.0702555
GO:0043237	molecular_function	laminin-1 binding	6	14420	6	22447	0.0702555
GO:1990130	cellular_component	GATOR1 complex	6	14420	6	22447	0.0702555
GO:1904417	biological_process	positive regulation of xenophagy	6	14420	6	22447	0.0702555
GO:0032025	biological_process	response to cobalt ion	6	14420	6	22447	0.0702555
GO:0045046	biological_process	protein import into peroxisome membrane	6	14420	6	22447	0.0702555
GO:0034698	biological_process	response to gonadotropin	6	14420	6	22447	0.0702555
GO:0002686	biological_process	negative regulation of leukocyte migration	6	14420	6	22447	0.0702555
GO:0047631	molecular_function	ADP-ribose diphosphatase activity	6	14420	6	22447	0.0702555
GO:1900180	biological_process	regulation of protein localization to nucleus	6	14420	6	22447	0.0702555
GO:0048525	biological_process	negative regulation of viral process	6	14420	6	22447	0.0702555
GO:1900020	biological_process	positive regulation of protein kinase C activity	6	14420	6	22447	0.0702555
GO:0032962	biological_process	positive regulation of inositol trisphosphate biosynthetic process	6	14420	6	22447	0.0702555
GO:0003988	molecular_function	acetyl-CoA C-acyltransferase activity	6	14420	6	22447	0.0702555
GO:0010606	biological_process	positive regulation of cytoplasmic mRNA processing body assembly	6	14420	6	22447	0.0702555
GO:0004630	molecular_function	phospholipase D activity	6	14420	6	22447	0.0702555
GO:0030854	biological_process	positive regulation of granulocyte differentiation	6	14420	6	22447	0.0702555
GO:1990756	molecular_function	protein binding, bridging involved in substrate recognition for ubiquitination	6	14420	6	22447	0.0702555
GO:1903038	biological_process	negative regulation of leukocyte cell-cell adhesion	6	14420	6	22447	0.0702555
GO:0030223	biological_process	neutrophil differentiation	6	14420	6	22447	0.0702555
GO:0071035	biological_process	nuclear polyadenylation-dependent rRNA catabolic process	6	14420	6	22447	0.0702555
GO:0009620	biological_process	response to fungus	6	14420	6	22447	0.0702555
GO:0006104	biological_process	succinyl-CoA metabolic process	6	14420	6	22447	0.0702555
GO:0034316	biological_process	negative regulation of Arp2/3 complex-mediated actin nucleation	6	14420	6	22447	0.0702555
GO:0070257	biological_process	positive regulation of mucus secretion	6	14420	6	22447	0.0702555
GO:0042063	biological_process	gliogenesis	6	14420	6	22447	0.0702555
GO:0042138	biological_process	meiotic DNA double-strand break formation	6	14420	6	22447	0.0702555
GO:0060019	biological_process	radial glial cell differentiation	6	14420	6	22447	0.0702555
GO:0017145	biological_process	stem cell division	6	14420	6	22447	0.0702555
GO:0045254	cellular_component	pyruvate dehydrogenase complex	6	14420	6	22447	0.0702555
GO:0016255	biological_process	attachment of GPI anchor to protein	6	14420	6	22447	0.0702555
GO:0097227	cellular_component	sperm annulus	6	14420	6	22447	0.0702555
GO:0098556	cellular_component	cytoplasmic side of rough endoplasmic reticulum membrane	6	14420	6	22447	0.0702555
GO:0055102	molecular_function	lipase inhibitor activity	6	14420	6	22447	0.0702555
GO:0097264	biological_process	self proteolysis	6	14420	6	22447	0.0702555
GO:0060012	biological_process	synaptic transmission, glycinergic	6	14420	6	22447	0.0702555
GO:1903026	biological_process	negative regulation of RNA polymerase II regulatory region sequence-specific DNA binding	6	14420	6	22447	0.0702555
GO:1901018	biological_process	positive regulation of potassium ion transmembrane transporter activity	6	14420	6	22447	0.0702555
GO:0060363	biological_process	cranial suture morphogenesis	6	14420	6	22447	0.0702555
GO:0000808	cellular_component	origin recognition complex	6	14420	6	22447	0.0702555
GO:0032914	biological_process	positive regulation of transforming growth factor beta1 production	6	14420	6	22447	0.0702555
GO:0047086	molecular_function	ketosteroid monooxygenase activity	6	14420	6	22447	0.0702555
GO:0002685	biological_process	regulation of leukocyte migration	6	14420	6	22447	0.0702555
GO:0018206	biological_process	peptidyl-methionine modification	6	14420	6	22447	0.0702555
GO:0030275	molecular_function	LRR domain binding	6	14420	6	22447	0.0702555
GO:0038203	biological_process	TORC2 signaling	6	14420	6	22447	0.0702555
GO:0050851	biological_process	antigen receptor-mediated signaling pathway	6	14420	6	22447	0.0702555
GO:0033033	biological_process	negative regulation of myeloid cell apoptotic process	6	14420	6	22447	0.0702555
GO:0009597	biological_process	detection of virus	6	14420	6	22447	0.0702555
GO:0098780	biological_process	response to mitochondrial depolarisation	6	14420	6	22447	0.0702555
GO:0072655	biological_process	establishment of protein localization to mitochondrion	6	14420	6	22447	0.0702555
GO:0009253	biological_process	peptidoglycan catabolic process	6	14420	6	22447	0.0702555
GO:0014842	biological_process	regulation of skeletal muscle satellite cell proliferation	6	14420	6	22447	0.0702555
GO:0008131	molecular_function	primary amine oxidase activity	6	14420	6	22447	0.0702555
GO:0044571	biological_process	[2Fe-2S] cluster assembly	6	14420	6	22447	0.0702555
GO:0070778	biological_process	L-aspartate transmembrane transport	6	14420	6	22447	0.0702555
GO:0045646	biological_process	regulation of erythrocyte differentiation	6	14420	6	22447	0.0702555
GO:0016671	molecular_function	oxidoreductase activity, acting on a sulfur group of donors, disulfide as acceptor	6	14420	6	22447	0.0702555
GO:0061312	biological_process	BMP signaling pathway involved in heart development	6	14420	6	22447	0.0702555
GO:0031223	biological_process	auditory behavior	6	14420	6	22447	0.0702555
GO:0071986	cellular_component	Ragulator complex	6	14420	6	22447	0.0702555
GO:0004046	molecular_function	aminoacylase activity	6	14420	6	22447	0.0702555
GO:0002360	biological_process	T cell lineage commitment	6	14420	6	22447	0.0702555
GO:1905274	biological_process	regulation of modification of postsynaptic actin cytoskeleton	6	14420	6	22447	0.0702555
GO:0090266	biological_process	regulation of mitotic cell cycle spindle assembly checkpoint	6	14420	6	22447	0.0702555
GO:0008177	molecular_function	succinate dehydrogenase (ubiquinone) activity	6	14420	6	22447	0.0702555
GO:0006531	biological_process	aspartate metabolic process	6	14420	6	22447	0.0702555
GO:0006682	biological_process	galactosylceramide biosynthetic process	6	14420	6	22447	0.0702555
GO:0045252	cellular_component	oxoglutarate dehydrogenase complex	6	14420	6	22447	0.0702555
GO:0032411	biological_process	positive regulation of transporter activity	6	14420	6	22447	0.0702555
GO:0042328	molecular_function	heparan sulfate N-acetylglucosaminyltransferase activity	6	14420	6	22447	0.0702555
GO:1904929	molecular_function	coreceptor activity involved in Wnt signaling pathway, planar cell polarity pathway	6	14420	6	22447	0.0702555
GO:0031670	biological_process	cellular response to nutrient	6	14420	6	22447	0.0702555
GO:0009812	biological_process	flavonoid metabolic process	6	14420	6	22447	0.0702555
GO:0061732	biological_process	mitochondrial acetyl-CoA biosynthetic process from pyruvate	6	14420	6	22447	0.0702555
GO:0060478	biological_process	acrosomal vesicle exocytosis	6	14420	6	22447	0.0702555
GO:0006552	biological_process	leucine catabolic process	6	14420	6	22447	0.0702555
GO:0033625	biological_process	positive regulation of integrin activation	6	14420	6	22447	0.0702555
GO:0042426	biological_process	choline catabolic process	6	14420	6	22447	0.0702555
GO:0033522	biological_process	histone H2A ubiquitination	6	14420	6	22447	0.0702555
GO:0042045	biological_process	epithelial fluid transport	6	14420	6	22447	0.0702555
GO:0006537	biological_process	glutamate biosynthetic process	6	14420	6	22447	0.0702555
GO:0031466	cellular_component	Cul5-RING ubiquitin ligase complex	6	14420	6	22447	0.0702555
GO:0042423	biological_process	catecholamine biosynthetic process	6	14420	6	22447	0.0702555
GO:0050733	molecular_function	RS domain binding	6	14420	6	22447	0.0702555
GO:0060501	biological_process	positive regulation of epithelial cell proliferation involved in lung morphogenesis	6	14420	6	22447	0.0702555
GO:2000048	biological_process	negative regulation of cell-cell adhesion mediated by cadherin	6	14420	6	22447	0.0702555
GO:0009052	biological_process	pentose-phosphate shunt, non-oxidative branch	6	14420	6	22447	0.0702555
GO:0000445	cellular_component	THO complex part of transcription export complex	6	14420	6	22447	0.0702555
GO:0030130	cellular_component	clathrin coat of trans-Golgi network vesicle	6	14420	6	22447	0.0702555
GO:0071702	biological_process	organic substance transport	6	14420	6	22447	0.0702555
GO:0016628	molecular_function	oxidoreductase activity, acting on the CH-CH group of donors, NAD or NADP as acceptor	6	14420	6	22447	0.0702555
GO:0030118	cellular_component	clathrin coat	6	14420	6	22447	0.0702555
GO:0002142	cellular_component	stereocilia ankle link complex	6	14420	6	22447	0.0702555
GO:0051573	biological_process	negative regulation of histone H3-K9 methylation	6	14420	6	22447	0.0702555
GO:0015793	biological_process	glycerol transport	6	14420	6	22447	0.0702555
GO:0000243	cellular_component	commitment complex	6	14420	6	22447	0.0702555
GO:0048729	biological_process	tissue morphogenesis	6	14420	6	22447	0.0702555
GO:0002682	biological_process	regulation of immune system process	6	14420	6	22447	0.0702555
GO:0097327	biological_process	response to antineoplastic agent	6	14420	6	22447	0.0702555
GO:0015036	molecular_function	disulfide oxidoreductase activity	6	14420	6	22447	0.0702555
GO:0019076	biological_process	viral release from host cell	6	14420	6	22447	0.0702555
GO:0032229	biological_process	negative regulation of synaptic transmission, GABAergic	6	14420	6	22447	0.0702555
GO:0003015	biological_process	heart process	6	14420	6	22447	0.0702555
GO:0032451	molecular_function	demethylase activity	6	14420	6	22447	0.0702555
GO:0043546	molecular_function	molybdopterin cofactor binding	6	14420	6	22447	0.0702555
GO:0101005	molecular_function	ubiquitinyl hydrolase activity	6	14420	6	22447	0.0702555
GO:1901525	biological_process	negative regulation of mitophagy	6	14420	6	22447	0.0702555
GO:1901727	biological_process	positive regulation of histone deacetylase activity	6	14420	6	22447	0.0702555
GO:0031265	cellular_component	CD95 death-inducing signaling complex	6	14420	6	22447	0.0702555
GO:0000098	biological_process	sulfur amino acid catabolic process	6	14420	6	22447	0.0702555
GO:0015186	molecular_function	L-glutamine transmembrane transporter activity	6	14420	6	22447	0.0702555
GO:0004784	molecular_function	superoxide dismutase activity	6	14420	6	22447	0.0702555
GO:0019262	biological_process	N-acetylneuraminate catabolic process	6	14420	6	22447	0.0702555
GO:0070475	biological_process	rRNA base methylation	6	14420	6	22447	0.0702555
GO:0050792	biological_process	regulation of viral process	6	14420	6	22447	0.0702555
GO:0035749	cellular_component	myelin sheath adaxonal region	6	14420	6	22447	0.0702555
GO:0008611	biological_process	ether lipid biosynthetic process	6	14420	6	22447	0.0702555
GO:1902065	biological_process	response to L-glutamate	6	14420	6	22447	0.0702555
GO:0001768	biological_process	establishment of T cell polarity	6	14420	6	22447	0.0702555
GO:2000562	biological_process	negative regulation of CD4-positive, alpha-beta T cell proliferation	6	14420	6	22447	0.0702555
GO:0021540	biological_process	corpus callosum morphogenesis	6	14420	6	22447	0.0702555
GO:0045719	biological_process	negative regulation of glycogen biosynthetic process	6	14420	6	22447	0.0702555
GO:0006686	biological_process	sphingomyelin biosynthetic process	6	14420	6	22447	0.0702555
GO:0017040	molecular_function	N-acylsphingosine amidohydrolase activity	6	14420	6	22447	0.0702555
GO:0008310	molecular_function	single-stranded DNA 3'-5' exodeoxyribonuclease activity	6	14420	6	22447	0.0702555
GO:0046890	biological_process	regulation of lipid biosynthetic process	6	14420	6	22447	0.0702555
GO:0008970	molecular_function	phospholipase A1 activity	6	14420	6	22447	0.0702555
GO:1990948	molecular_function	ubiquitin ligase inhibitor activity	6	14420	6	22447	0.0702555
GO:0035325	molecular_function	Toll-like receptor binding	6	14420	6	22447	0.0702555
GO:0002322	biological_process	B cell proliferation involved in immune response	6	14420	6	22447	0.0702555
GO:0036035	biological_process	osteoclast development	6	14420	6	22447	0.0702555
GO:0031088	cellular_component	platelet dense granule membrane	6	14420	6	22447	0.0702555
GO:0010792	biological_process	DNA double-strand break processing involved in repair via single-strand annealing	6	14420	6	22447	0.0702555
GO:0051792	biological_process	medium-chain fatty acid biosynthetic process	6	14420	6	22447	0.0702555
GO:0034604	molecular_function	pyruvate dehydrogenase (NAD+) activity	6	14420	6	22447	0.0702555
GO:0051155	biological_process	positive regulation of striated muscle cell differentiation	6	14420	6	22447	0.0702555
GO:0060341	biological_process	regulation of cellular localization	6	14420	6	22447	0.0702555
GO:0051224	biological_process	negative regulation of protein transport	6	14420	6	22447	0.0702555
GO:0070508	biological_process	cholesterol import	6	14420	6	22447	0.0702555
GO:1902476	biological_process	chloride transmembrane transport	69	14420	96	22447	0.0706595
GO:0007409	biological_process	axonogenesis	69	14420	96	22447	0.0706595
GO:0048260	biological_process	positive regulation of receptor-mediated endocytosis	20	14420	25	22447	0.0713458
GO:0030904	cellular_component	retromer complex	20	14420	25	22447	0.0713458
GO:0090398	biological_process	cellular senescence	20	14420	25	22447	0.0713458
GO:0048843	biological_process	negative regulation of axon extension involved in axon guidance	20	14420	25	22447	0.0713458
GO:0043425	molecular_function	bHLH transcription factor binding	20	14420	25	22447	0.0713458
GO:0030863	cellular_component	cortical cytoskeleton	20	14420	25	22447	0.0713458
GO:0098839	cellular_component	postsynaptic density membrane	20	14420	25	22447	0.0713458
GO:0045662	biological_process	negative regulation of myoblast differentiation	20	14420	25	22447	0.0713458
GO:0008285	biological_process	negative regulation of cell population proliferation	322	14420	477	22447	0.0720206
GO:0031902	cellular_component	late endosome membrane	106	14420	151	22447	0.0724611
GO:0045787	biological_process	positive regulation of cell cycle	43	14420	58	22447	0.0728432
GO:0007599	biological_process	hemostasis	43	14420	58	22447	0.0728432
GO:0090575	cellular_component	RNA polymerase II transcription factor complex	56	14420	77	22447	0.0732509
GO:0008234	molecular_function	cysteine-type peptidase activity	114	14420	163	22447	0.0733992
GO:0014823	biological_process	response to activity	34	14420	45	22447	0.073601
GO:0051879	molecular_function	Hsp90 protein binding	34	14420	45	22447	0.073601
GO:0005844	cellular_component	polysome	34	14420	45	22447	0.073601
GO:0005681	cellular_component	spliceosomal complex	126	14420	181	22447	0.0741918
GO:0016746	molecular_function	transferase activity, transferring acyl groups	140	14420	202	22447	0.0744017
GO:0007029	biological_process	endoplasmic reticulum organization	27	14420	35	22447	0.0749518
GO:0043967	biological_process	histone H4 acetylation	27	14420	35	22447	0.0749518
GO:0030032	biological_process	lamellipodium assembly	27	14420	35	22447	0.0749518
GO:0001975	biological_process	response to amphetamine	27	14420	35	22447	0.0749518
GO:0042100	biological_process	B cell proliferation	27	14420	35	22447	0.0749518
GO:0042273	biological_process	ribosomal large subunit biogenesis	27	14420	35	22447	0.0749518
GO:1902042	biological_process	negative regulation of extrinsic apoptotic signaling pathway via death domain receptors	27	14420	35	22447	0.0749518
GO:0005875	cellular_component	microtubule associated complex	27	14420	35	22447	0.0749518
GO:0040018	biological_process	positive regulation of multicellular organism growth	27	14420	35	22447	0.0749518
GO:0001707	biological_process	mesoderm formation	27	14420	35	22447	0.0749518
GO:0015631	molecular_function	tubulin binding	45	14420	61	22447	0.0752997
GO:0006978	biological_process	DNA damage response, signal transduction by p53 class mediator resulting in transcription of p21 class mediator	12	14420	14	22447	0.0753408
GO:0051279	biological_process	regulation of release of sequestered calcium ion into cytosol	12	14420	14	22447	0.0753408
GO:0048009	biological_process	insulin-like growth factor receptor signaling pathway	12	14420	14	22447	0.0753408
GO:0062009	biological_process	secondary palate development	12	14420	14	22447	0.0753408
GO:0008253	molecular_function	5'-nucleotidase activity	12	14420	14	22447	0.0753408
GO:0015693	biological_process	magnesium ion transport	12	14420	14	22447	0.0753408
GO:0001833	biological_process	inner cell mass cell proliferation	12	14420	14	22447	0.0753408
GO:0036159	biological_process	inner dynein arm assembly	12	14420	14	22447	0.0753408
GO:0080009	biological_process	mRNA methylation	12	14420	14	22447	0.0753408
GO:0044130	biological_process	negative regulation of growth of symbiont in host	12	14420	14	22447	0.0753408
GO:0045947	biological_process	negative regulation of translational initiation	12	14420	14	22447	0.0753408
GO:1902043	biological_process	positive regulation of extrinsic apoptotic signaling pathway via death domain receptors	12	14420	14	22447	0.0753408
GO:0004467	molecular_function	long-chain fatty acid-CoA ligase activity	12	14420	14	22447	0.0753408
GO:0030663	cellular_component	COPI-coated vesicle membrane	12	14420	14	22447	0.0753408
GO:0033630	biological_process	positive regulation of cell adhesion mediated by integrin	12	14420	14	22447	0.0753408
GO:0051145	biological_process	smooth muscle cell differentiation	12	14420	14	22447	0.0753408
GO:0031054	biological_process	pre-miRNA processing	12	14420	14	22447	0.0753408
GO:0006071	biological_process	glycerol metabolic process	12	14420	14	22447	0.0753408
GO:0010273	biological_process	detoxification of copper ion	12	14420	14	22447	0.0753408
GO:0045744	biological_process	negative regulation of G protein-coupled receptor signaling pathway	12	14420	14	22447	0.0753408
GO:0007175	biological_process	negative regulation of epidermal growth factor-activated receptor activity	12	14420	14	22447	0.0753408
GO:0004535	molecular_function	poly(A)-specific ribonuclease activity	12	14420	14	22447	0.0753408
GO:0008053	biological_process	mitochondrial fusion	12	14420	14	22447	0.0753408
GO:2000810	biological_process	regulation of bicellular tight junction assembly	12	14420	14	22447	0.0753408
GO:2000146	biological_process	negative regulation of cell motility	12	14420	14	22447	0.0753408
GO:0030897	cellular_component	HOPS complex	12	14420	14	22447	0.0753408
GO:0043984	biological_process	histone H4-K16 acetylation	12	14420	14	22447	0.0753408
GO:1990380	molecular_function	Lys48-specific deubiquitinase activity	12	14420	14	22447	0.0753408
GO:0046855	biological_process	inositol phosphate dephosphorylation	12	14420	14	22447	0.0753408
GO:0002687	biological_process	positive regulation of leukocyte migration	12	14420	14	22447	0.0753408
GO:0004725	molecular_function	protein tyrosine phosphatase activity	81	14420	114	22447	0.0756995
GO:0006986	biological_process	response to unfolded protein	60	14420	83	22447	0.0761766
GO:0060964	biological_process	regulation of gene silencing by miRNA	60	14420	83	22447	0.0761766
GO:0006511	biological_process	ubiquitin-dependent protein catabolic process	234	14420	344	22447	0.0771668
GO:0051591	biological_process	response to cAMP	36	14420	48	22447	0.0772126
GO:0007613	biological_process	memory	62	14420	86	22447	0.0774804
GO:0048010	biological_process	vascular endothelial growth factor receptor signaling pathway	47	14420	64	22447	0.0775582
GO:0042472	biological_process	inner ear morphogenesis	47	14420	64	22447	0.0775582
GO:0098887	biological_process	neurotransmitter receptor transport, endosome to postsynaptic membrane	9	14420	10	22447	0.0785513
GO:0009101	biological_process	glycoprotein biosynthetic process	9	14420	10	22447	0.0785513
GO:0033210	biological_process	leptin-mediated signaling pathway	9	14420	10	22447	0.0785513
GO:0033619	biological_process	membrane protein proteolysis	9	14420	10	22447	0.0785513
GO:0006012	biological_process	galactose metabolic process	9	14420	10	22447	0.0785513
GO:0003170	biological_process	heart valve development	9	14420	10	22447	0.0785513
GO:0006734	biological_process	NADH metabolic process	9	14420	10	22447	0.0785513
GO:0051967	biological_process	negative regulation of synaptic transmission, glutamatergic	9	14420	10	22447	0.0785513
GO:0033690	biological_process	positive regulation of osteoblast proliferation	9	14420	10	22447	0.0785513
GO:0045294	molecular_function	alpha-catenin binding	9	14420	10	22447	0.0785513
GO:0019531	molecular_function	oxalate transmembrane transporter activity	9	14420	10	22447	0.0785513
GO:0007494	biological_process	midgut development	9	14420	10	22447	0.0785513
GO:0006972	biological_process	hyperosmotic response	9	14420	10	22447	0.0785513
GO:2001028	biological_process	positive regulation of endothelial cell chemotaxis	9	14420	10	22447	0.0785513
GO:0006000	biological_process	fructose metabolic process	9	14420	10	22447	0.0785513
GO:0045199	biological_process	maintenance of epithelial cell apical/basal polarity	9	14420	10	22447	0.0785513
GO:1904903	biological_process	ESCRT III complex disassembly	9	14420	10	22447	0.0785513
GO:0007220	biological_process	Notch receptor processing	9	14420	10	22447	0.0785513
GO:0051186	biological_process	cofactor metabolic process	9	14420	10	22447	0.0785513
GO:0005388	molecular_function	ATPase-coupled calcium transmembrane transporter activity	9	14420	10	22447	0.0785513
GO:0002082	biological_process	regulation of oxidative phosphorylation	9	14420	10	22447	0.0785513
GO:0006228	biological_process	UTP biosynthetic process	9	14420	10	22447	0.0785513
GO:0050801	biological_process	ion homeostasis	9	14420	10	22447	0.0785513
GO:0018242	biological_process	protein O-linked glycosylation via serine	9	14420	10	22447	0.0785513
GO:2000001	biological_process	regulation of DNA damage checkpoint	9	14420	10	22447	0.0785513
GO:0032886	biological_process	regulation of microtubule-based process	9	14420	10	22447	0.0785513
GO:0042118	biological_process	endothelial cell activation	9	14420	10	22447	0.0785513
GO:0019532	biological_process	oxalate transport	9	14420	10	22447	0.0785513
GO:1902188	biological_process	positive regulation of viral release from host cell	9	14420	10	22447	0.0785513
GO:0034454	biological_process	microtubule anchoring at centrosome	9	14420	10	22447	0.0785513
GO:0032940	biological_process	secretion by cell	9	14420	10	22447	0.0785513
GO:0101031	cellular_component	chaperone complex	9	14420	10	22447	0.0785513
GO:0071548	biological_process	response to dexamethasone	9	14420	10	22447	0.0785513
GO:0072488	biological_process	ammonium transmembrane transport	9	14420	10	22447	0.0785513
GO:0044320	biological_process	cellular response to leptin stimulus	9	14420	10	22447	0.0785513
GO:0045793	biological_process	positive regulation of cell size	9	14420	10	22447	0.0785513
GO:0070847	cellular_component	core mediator complex	9	14420	10	22447	0.0785513
GO:0031419	molecular_function	cobalamin binding	9	14420	10	22447	0.0785513
GO:0033197	biological_process	response to vitamin E	9	14420	10	22447	0.0785513
GO:0035455	biological_process	response to interferon-alpha	9	14420	10	22447	0.0785513
GO:0031053	biological_process	primary miRNA processing	9	14420	10	22447	0.0785513
GO:0043269	biological_process	regulation of ion transport	9	14420	10	22447	0.0785513
GO:0048660	biological_process	regulation of smooth muscle cell proliferation	9	14420	10	22447	0.0785513
GO:0097066	biological_process	response to thyroid hormone	9	14420	10	22447	0.0785513
GO:0008641	molecular_function	ubiquitin-like modifier activating enzyme activity	9	14420	10	22447	0.0785513
GO:0016188	biological_process	synaptic vesicle maturation	9	14420	10	22447	0.0785513
GO:0035313	biological_process	wound healing, spreading of epidermal cells	9	14420	10	22447	0.0785513
GO:0046598	biological_process	positive regulation of viral entry into host cell	9	14420	10	22447	0.0785513
GO:0060124	biological_process	positive regulation of growth hormone secretion	9	14420	10	22447	0.0785513
GO:0004859	molecular_function	phospholipase inhibitor activity	9	14420	10	22447	0.0785513
GO:0099566	biological_process	regulation of postsynaptic cytosolic calcium ion concentration	9	14420	10	22447	0.0785513
GO:0033539	biological_process	fatty acid beta-oxidation using acyl-CoA dehydrogenase	9	14420	10	22447	0.0785513
GO:1900740	biological_process	positive regulation of protein insertion into mitochondrial membrane involved in apoptotic signaling pathway	22	14420	28	22447	0.0793463
GO:0007140	biological_process	male meiotic nuclear division	22	14420	28	22447	0.0793463
GO:0006754	biological_process	ATP biosynthetic process	22	14420	28	22447	0.0793463
GO:0044295	cellular_component	axonal growth cone	22	14420	28	22447	0.0793463
GO:0048870	biological_process	cell motility	22	14420	28	22447	0.0793463
GO:0007259	biological_process	receptor signaling pathway via JAK-STAT	22	14420	28	22447	0.0793463
GO:0005640	cellular_component	nuclear outer membrane	22	14420	28	22447	0.0793463
GO:0010977	biological_process	negative regulation of neuron projection development	49	14420	67	22447	0.0796348
GO:2001237	biological_process	negative regulation of extrinsic apoptotic signaling pathway	29	14420	38	22447	0.0801063
GO:0006383	biological_process	transcription by RNA polymerase III	29	14420	38	22447	0.0801063
GO:0050808	biological_process	synapse organization	38	14420	51	22447	0.0804935
GO:0010507	biological_process	negative regulation of autophagy	38	14420	51	22447	0.0804935
GO:0036297	biological_process	interstrand cross-link repair	38	14420	51	22447	0.0804935
GO:0007173	biological_process	epidermal growth factor receptor signaling pathway	38	14420	51	22447	0.0804935
GO:0051056	biological_process	regulation of small GTPase mediated signal transduction	105	14420	150	22447	0.080772
GO:0070584	biological_process	mitochondrion morphogenesis	17	14420	21	22447	0.0810606
GO:0030992	cellular_component	intraciliary transport particle B	17	14420	21	22447	0.0810606
GO:0001782	biological_process	B cell homeostasis	17	14420	21	22447	0.0810606
GO:0031683	molecular_function	G-protein beta/gamma-subunit complex binding	17	14420	21	22447	0.0810606
GO:1901214	biological_process	regulation of neuron death	17	14420	21	22447	0.0810606
GO:0017015	biological_process	regulation of transforming growth factor beta receptor signaling pathway	17	14420	21	22447	0.0810606
GO:0036120	biological_process	cellular response to platelet-derived growth factor stimulus	17	14420	21	22447	0.0810606
GO:0005086	molecular_function	ARF guanyl-nucleotide exchange factor activity	17	14420	21	22447	0.0810606
GO:0008637	biological_process	apoptotic mitochondrial changes	17	14420	21	22447	0.0810606
GO:0000775	cellular_component	chromosome, centromeric region	111	14420	159	22447	0.0813405
GO:0010628	biological_process	positive regulation of gene expression	314	14420	466	22447	0.0829533
GO:0005254	molecular_function	chloride channel activity	53	14420	73	22447	0.0833005
GO:0032981	biological_process	mitochondrial respiratory chain complex I assembly	53	14420	73	22447	0.0833005
GO:0030218	biological_process	erythrocyte differentiation	40	14420	54	22447	0.0834759
GO:0007517	biological_process	muscle organ development	76	14420	107	22447	0.0842424
GO:1990573	biological_process	potassium ion import across plasma membrane	31	14420	41	22447	0.0847125
GO:0032467	biological_process	positive regulation of cytokinesis	31	14420	41	22447	0.0847125
GO:0005179	molecular_function	hormone activity	82	14420	116	22447	0.086148
GO:0071230	biological_process	cellular response to amino acid stimulus	42	14420	57	22447	0.0861886
GO:0016573	biological_process	histone acetylation	42	14420	57	22447	0.0861886
GO:0007602	biological_process	phototransduction	24	14420	31	22447	0.0863231
GO:0000793	cellular_component	condensed chromosome	24	14420	31	22447	0.0863231
GO:1902895	biological_process	positive regulation of pri-miRNA transcription by RNA polymerase II	24	14420	31	22447	0.0863231
GO:0038128	biological_process	ERBB2 signaling pathway	24	14420	31	22447	0.0863231
GO:0007628	biological_process	adult walking behavior	24	14420	31	22447	0.0863231
GO:0002040	biological_process	sprouting angiogenesis	24	14420	31	22447	0.0863231
GO:0019897	cellular_component	extrinsic component of plasma membrane	24	14420	31	22447	0.0863231
GO:0002102	cellular_component	podosome	24	14420	31	22447	0.0863231
GO:0031624	molecular_function	ubiquitin conjugating enzyme binding	24	14420	31	22447	0.0863231
GO:0006913	biological_process	nucleocytoplasmic transport	24	14420	31	22447	0.0863231
GO:0000792	cellular_component	heterochromatin	24	14420	31	22447	0.0863231
GO:0006400	biological_process	tRNA modification	24	14420	31	22447	0.0863231
GO:0004713	molecular_function	protein tyrosine kinase activity	90	14420	128	22447	0.0880059
GO:0022008	biological_process	neurogenesis	44	14420	60	22447	0.0886574
GO:0071310	biological_process	cellular response to organic substance	33	14420	44	22447	0.0888348
GO:0007098	biological_process	centrosome cycle	33	14420	44	22447	0.0888348
GO:0000794	cellular_component	condensed nuclear chromosome	33	14420	44	22447	0.0888348
GO:0071222	biological_process	cellular response to lipopolysaccharide	134	14420	194	22447	0.0899189
GO:0032755	biological_process	positive regulation of interleukin-6 production	46	14420	63	22447	0.0909051
GO:0032481	biological_process	positive regulation of type I interferon production	46	14420	63	22447	0.0909051
GO:0045171	cellular_component	intercellular bridge	46	14420	63	22447	0.0909051
GO:0048240	biological_process	sperm capacitation	19	14420	24	22447	0.0911599
GO:0004602	molecular_function	glutathione peroxidase activity	19	14420	24	22447	0.0911599
GO:0031369	molecular_function	translation initiation factor binding	19	14420	24	22447	0.0911599
GO:0000132	biological_process	establishment of mitotic spindle orientation	19	14420	24	22447	0.0911599
GO:0003009	biological_process	skeletal muscle contraction	19	14420	24	22447	0.0911599
GO:0017075	molecular_function	syntaxin-1 binding	19	14420	24	22447	0.0911599
GO:0008143	molecular_function	poly(A) binding	19	14420	24	22447	0.0911599
GO:0070182	molecular_function	DNA polymerase binding	14	14420	17	22447	0.0917299
GO:0007076	biological_process	mitotic chromosome condensation	14	14420	17	22447	0.0917299
GO:0031489	molecular_function	myosin V binding	14	14420	17	22447	0.0917299
GO:0005665	cellular_component	RNA polymerase II, core complex	14	14420	17	22447	0.0917299
GO:0050811	molecular_function	GABA receptor binding	14	14420	17	22447	0.0917299
GO:0009168	biological_process	purine ribonucleoside monophosphate biosynthetic process	14	14420	17	22447	0.0917299
GO:0045725	biological_process	positive regulation of glycogen biosynthetic process	14	14420	17	22447	0.0917299
GO:0034472	biological_process	snRNA 3'-end processing	14	14420	17	22447	0.0917299
GO:0007216	biological_process	G protein-coupled glutamate receptor signaling pathway	14	14420	17	22447	0.0917299
GO:0005521	molecular_function	lamin binding	14	14420	17	22447	0.0917299
GO:0005132	molecular_function	type I interferon receptor binding	14	14420	17	22447	0.0917299
GO:0043032	biological_process	positive regulation of macrophage activation	14	14420	17	22447	0.0917299
[truncated: 15,151 more rows]
