# Supplementary material for: Hsa-miR-532-3p protects human decidual mesenchymal stem cells from oxidative stress in recurrent spontaneous abortion via targeting KEAP1
Source: Redox Biol. 2025 Feb 1;80:103508. doi: 10.1016/j.redox.2025.103508 (PMC11847473; doi:10.1016/j.redox.2025.103508)
Supplement: Supplementary material 2 — KEGG pathway enrichment analysis. [file mmc8.xlsx]

## Sheet: KEGG_significant
Pathway Id	pathway description	S gene number	TS gene number	B gene number	TB gene number	Pvalue of Fisher's Exact Test	Pathway Link
ko05200	Pathways in cancer	424	5827	554	9014	3.2514e-10	NA
ko04115	p53 signaling pathway	69	5827	74	9014	7.71917e-09	NA
ko04151	PI3K-Akt signaling pathway	291	5827	374	9014	1.26196e-08	NA
ko00240	Pyrimidine metabolism	53	5827	57	9014	6.05028e-07	NA
ko04810	Regulation of actin cytoskeleton	174	5827	219	9014	9.89678e-07	NA
ko05205	Proteoglycans in cancer	167	5827	210	9014	1.46878e-06	NA
ko00010	Glycolysis / Gluconeogenesis	65	5827	73	9014	1.86809e-06	NA
ko04066	HIF-1 signaling pathway	87	5827	102	9014	2.47804e-06	NA
ko00230	Purine metabolism	113	5827	137	9014	2.82258e-06	NA
ko04140	Autophagy - animal	109	5827	133	9014	7.69265e-06	NA
ko00520	Amino sugar and nucleotide sugar metabolism	46	5827	50	9014	7.77729e-06	NA
ko00071	Fatty acid degradation	41	5827	44	9014	1.09742e-05	NA
ko05418	Fluid shear stress and atherosclerosis	120	5827	149	9014	1.43639e-05	NA
ko04014	Ras signaling pathway	187	5827	243	9014	1.84095e-05	NA
ko04015	Rap1 signaling pathway	164	5827	211	9014	2.22357e-05	NA
ko04750	Inflammatory mediator regulation of TRP channels	85	5827	102	9014	2.22861e-05	NA
ko04360	Axon guidance	145	5827	185	9014	3.0324e-05	NA
ko00983	Drug metabolism - other enzymes	72	5827	85	9014	3.08057e-05	NA
ko00480	Glutathione metabolism	53	5827	61	9014	8.41616e-05	NA
ko04152	AMPK signaling pathway	103	5827	129	9014	0.000112349	NA
ko04110	Cell cycle	103	5827	129	9014	0.000112349	NA
ko01524	Platinum drug resistance	64	5827	76	9014	0.000123814	NA
ko00330	Arginine and proline metabolism	45	5827	51	9014	0.000130715	NA
ko04142	Lysosome	110	5827	139	9014	0.000132834	NA
ko04120	Ubiquitin mediated proteolysis	110	5827	139	9014	0.000132834	NA
ko04728	Dopaminergic synapse	112	5827	142	9014	0.000149467	NA
ko05160	Hepatitis C	132	5827	170	9014	0.000150375	NA
ko00410	beta-Alanine metabolism	29	5827	31	9014	0.00020613	NA
ko05161	Hepatitis B	137	5827	178	9014	0.000234601	NA
ko00270	Cysteine and methionine metabolism	43	5827	49	9014	0.000246918	NA
ko04630	Jak-STAT signaling pathway	129	5827	167	9014	0.000268118	NA
ko00630	Glyoxylate and dicarboxylate metabolism	28	5827	30	9014	0.000299984	NA
ko00380	Tryptophan metabolism	39	5827	44	9014	0.000303805	NA
ko04510	Focal adhesion	160	5827	212	9014	0.000406766	NA
ko00051	Fructose and mannose metabolism	31	5827	34	9014	0.000413401	NA
ko04130	SNARE interactions in vesicular transport	31	5827	34	9014	0.000413401	NA
ko00620	Pyruvate metabolism	38	5827	43	9014	0.00042005	NA
ko05215	Prostate cancer	81	5827	101	9014	0.000459311	NA
ko05204	Chemical carcinogenesis	73	5827	90	9014	0.000459317	NA
ko00350	Tyrosine metabolism	34	5827	38	9014	0.000507581	NA
ko04714	Thermogenesis	188	5827	253	9014	0.000546588	NA
ko00640	Propanoate metabolism	30	5827	33	9014	0.000587311	NA
ko04917	Prolactin signaling pathway	61	5827	74	9014	0.000589456	NA
ko04922	Glucagon signaling pathway	85	5827	107	9014	0.000602401	NA
ko04725	Cholinergic synapse	95	5827	121	9014	0.000627761	NA
ko04921	Oxytocin signaling pathway	122	5827	159	9014	0.000631881	NA
ko05131	Shigellosis	55	5827	66	9014	0.000642562	NA
ko00280	Valine, leucine and isoleucine degradation	43	5827	50	9014	0.000658757	NA
ko04670	Leukocyte transendothelial migration	92	5827	117	9014	0.000693312	NA
ko05031	Amphetamine addiction	60	5827	73	9014	0.000759952	NA
ko05225	Hepatocellular carcinoma	135	5827	178	9014	0.000792548	NA
ko05230	Central carbon metabolism in cancer	57	5827	69	9014	0.000800846	NA
ko00020	Citrate cycle (TCA cycle)	29	5827	32	9014	0.000832205	NA
ko05213	Endometrial cancer	51	5827	61	9014	0.000867135	NA
ko05218	Melanoma	62	5827	76	9014	0.000917083	NA
ko04146	Peroxisome	75	5827	94	9014	0.000985749	NA
ko04910	Insulin signaling pathway	117	5827	153	9014	0.00101654	NA
ko04068	FoxO signaling pathway	107	5827	139	9014	0.00109091	NA
ko04724	Glutamatergic synapse	92	5827	118	9014	0.0011576	NA
ko00760	Nicotinate and nicotinamide metabolism	28	5827	31	9014	0.00117596	NA
ko00030	Pentose phosphate pathway	28	5827	31	9014	0.00117596	NA
ko00512	Mucin type O-glycan biosynthesis	28	5827	31	9014	0.00117596	NA
ko03010	Ribosome	116	5827	152	9014	0.00121737	NA
ko00563	Glycosylphosphatidylinositol (GPI)-anchor biosynthesis	24	5827	26	9014	0.00131624	NA
ko04722	Neurotrophin signaling pathway	96	5827	124	9014	0.0013899	NA
ko05100	Bacterial invasion of epithelial cells	62	5827	77	9014	0.00174636	NA
ko04071	Sphingolipid signaling pathway	102	5827	133	9014	0.00176744	NA
ko04062	Chemokine signaling pathway	157	5827	212	9014	0.00194459	NA
ko03320	PPAR signaling pathway	64	5827	80	9014	0.00201884	NA
ko04012	ErbB signaling pathway	69	5827	87	9014	0.00209891	NA
ko05032	Morphine addiction	79	5827	101	9014	0.00214854	NA
ko04726	Serotonergic synapse	96	5827	125	9014	0.00220505	NA
ko04721	Synaptic vesicle cycle	71	5827	90	9014	0.00236393	NA
ko04622	RIG-I-like receptor signaling pathway	63	5827	79	9014	0.00253048	NA
ko04371	Apelin signaling pathway	107	5827	141	9014	0.00259091	NA
ko05221	Acute myeloid leukemia	55	5827	68	9014	0.00259773	NA
ko04215	Apoptosis - multiple species	29	5827	33	9014	0.00260769	NA
ko05030	Cocaine addiction	44	5827	53	9014	0.00262014	NA
ko05222	Small cell lung cancer	78	5827	100	9014	0.00263372	NA
ko05211	Renal cell carcinoma	57	5827	71	9014	0.00302467	NA
ko05162	Measles	120	5827	160	9014	0.00304553	NA
ko05120	Epithelial cell signaling in Helicobacter pylori infection	62	5827	78	9014	0.00316284	NA
ko03450	Non-homologous end-joining	13	5827	13	9014	0.00342609	NA
ko04270	Vascular smooth muscle contraction	103	5827	136	9014	0.00345266	NA
ko04390	Hippo signaling pathway	119	5827	159	9014	0.00358096	NA
ko05210	Colorectal cancer	69	5827	88	9014	0.00360424	NA
ko04216	Ferroptosis	34	5827	40	9014	0.0037623	NA
ko00450	Selenocompound metabolism	17	5827	18	9014	0.00418632	NA
ko04926	Relaxin signaling pathway	104	5827	138	9014	0.00433423	NA
ko04979	Cholesterol metabolism	42	5827	51	9014	0.00441535	NA
ko04024	cAMP signaling pathway	162	5827	222	9014	0.00464075	NA
ko00250	Alanine, aspartate and glutamate metabolism	30	5827	35	9014	0.00503544	NA
ko04730	Long-term depression	52	5827	65	9014	0.00524055	NA
ko04217	Necroptosis	130	5827	176	9014	0.00534373	NA
ko04210	Apoptosis	114	5827	153	9014	0.00551729	NA
ko00900	Terpenoid backbone biosynthesis	20	5827	22	9014	0.00552991	NA
ko04912	GnRH signaling pathway	74	5827	96	9014	0.00579704	NA
ko01521	EGFR tyrosine kinase inhibitor resistance	64	5827	82	9014	0.0060528	NA
ko00910	Nitrogen metabolism	16	5827	17	9014	0.00615468	NA
ko04020	Calcium signaling pathway	142	5827	194	9014	0.00646477	NA
ko04261	Adrenergic signaling in cardiomyocytes	115	5827	155	9014	0.00671406	NA
ko04662	B cell receptor signaling pathway	61	5827	78	9014	0.00673704	NA
ko00510	N-Glycan biosynthesis	43	5827	53	9014	0.0067913	NA
ko04666	Fc gamma R-mediated phagocytosis	73	5827	95	9014	0.00701446	NA
ko04916	Melanogenesis	80	5827	105	9014	0.00721196	NA
ko05412	Arrhythmogenic right ventricular cardiomyopathy (ARVC)	58	5827	74	9014	0.00749421	NA
ko03460	Fanconi anemia pathway	45	5827	56	9014	0.00792219	NA
ko04971	Gastric acid secretion	60	5827	77	9014	0.00827351	NA
ko04660	T cell receptor signaling pathway	86	5827	114	9014	0.00864196	NA
ko03030	DNA replication	31	5827	37	9014	0.00877123	NA
ko05016	Huntington disease	157	5827	217	9014	0.00896372	NA
ko00650	Butanoate metabolism	25	5827	29	9014	0.00907393	NA
ko04340	Hedgehog signaling pathway	39	5827	48	9014	0.00940083	NA
ko04713	Circadian entrainment	76	5827	100	9014	0.00968683	NA
ko04727	GABAergic synapse	76	5827	100	9014	0.00968683	NA
ko04530	Tight junction	132	5827	181	9014	0.0103421	NA
ko00260	Glycine, serine and threonine metabolism	33	5827	40	9014	0.0108832	NA
ko05214	Glioma	61	5827	79	9014	0.0110339	NA
ko00770	Pantothenate and CoA biosynthesis	18	5827	20	9014	0.011101	NA
ko00340	Histidine metabolism	21	5827	24	9014	0.0120454	NA
ko04070	Phosphatidylinositol signaling system	79	5827	105	9014	0.0129331	NA
ko05219	Bladder cancer	35	5827	43	9014	0.0130553	NA
ko05202	Transcriptional misregulation in cancer	141	5827	195	9014	0.0132327	NA
ko04540	Gap junction	74	5827	98	9014	0.0137774	NA
ko05223	Non-small cell lung cancer	57	5827	74	9014	0.0150327	NA
ko04962	Vasopressin-regulated water reabsorption	37	5827	46	9014	0.015255	NA
ko00531	Glycosaminoglycan degradation	17	5827	19	9014	0.0156296	NA
ko04720	Long-term potentiation	54	5827	70	9014	0.0168747	NA
ko00590	Arachidonic acid metabolism	54	5827	70	9014	0.0168747	NA
ko00562	Inositol phosphate metabolism	61	5827	80	9014	0.0173705	NA
ko04114	Oocyte meiosis	97	5827	132	9014	0.0186409	NA
ko00061	Fatty acid biosynthesis	13	5827	14	9014	0.0191962	NA
ko00533	Glycosaminoglycan biosynthesis - keratan sulfate	13	5827	14	9014	0.0191962	NA
ko05110	Vibrio cholerae infection	46	5827	59	9014	0.0194606	NA
ko00920	Sulfur metabolism	9	5827	9	9014	0.0196697	NA
ko00052	Galactose metabolism	28	5827	34	9014	0.0196744	NA
ko03013	RNA transport	129	5827	179	9014	0.0203603	NA
ko00120	Primary bile acid biosynthesis	16	5827	18	9014	0.0219016	NA
ko00790	Folate biosynthesis	22	5827	26	9014	0.0220812	NA
ko00670	One carbon pool by folate	19	5827	22	9014	0.0225479	NA
ko00514	Other types of O-glycan biosynthesis	19	5827	22	9014	0.0225479	NA
ko04010	MAPK signaling pathway	232	5827	332	9014	0.023182	NA
ko04960	Aldosterone-regulated sodium reabsorption	30	5827	37	9014	0.0233766	NA
ko04913	Ovarian steroidogenesis	40	5827	51	9014	0.0243972	NA
ko04668	TNF signaling pathway	95	5827	130	9014	0.0248489	NA
ko04370	VEGF signaling pathway	47	5827	61	9014	0.0259602	NA
ko04080	Neuroactive ligand-receptor interaction	251	5827	361	9014	0.0261471	NA
ko04611	Platelet activation	99	5827	136	9014	0.0261699	NA
ko00601	Glycosphingolipid biosynthesis - lacto and neolacto series	24	5827	29	9014	0.0275774	NA
ko00430	Taurine and hypotaurine metabolism	12	5827	13	9014	0.0278365	NA
ko00980	Metabolism of xenobiotics by cytochrome P450	65	5827	87	9014	0.0290643	NA
ko05212	Pancreatic cancer	58	5827	77	9014	0.0297448	NA
ko00740	Riboflavin metabolism	8	5827	8	9014	0.0304426	NA
ko00982	Drug metabolism - cytochrome P450	62	5827	83	9014	0.0327925	NA
ko04022	cGMP-PKG signaling pathway	125	5827	175	9014	0.0331673	NA
ko05220	Chronic myeloid leukemia	59	5827	79	9014	0.0370276	NA
ko05033	Nicotine addiction	33	5827	42	9014	0.0380912	NA
ko00515	Mannose type O-glycan biosynthesis	20	5827	24	9014	0.0389045	NA
ko00830	Retinol metabolism	56	5827	75	9014	0.0418454	NA
ko04911	Insulin secretion	67	5827	91	9014	0.043142	NA
ko05144	Malaria	42	5827	55	9014	0.0432043	NA
ko04060	Cytokine-cytokine receptor interaction	229	5827	331	9014	0.0433469	NA
ko04961	Endocrine and other factor-regulated calcium reabsorption	39	5827	51	9014	0.0489476	NA
ko04657	IL-17 signaling pathway	77	5827	106	9014	0.0494943	NA
ko03060	Protein export	19	5827	23	9014	0.051171	NA
ko04723	Retrograde endocannabinoid signaling	119	5827	168	9014	0.0519085	NA
ko04150	mTOR signaling pathway	123	5827	174	9014	0.0528289	NA
ko00040	Pentose and glucuronate interconversions	29	5827	37	9014	0.0534162	NA
ko00600	Sphingolipid metabolism	43	5827	57	9014	0.0552135	NA
ko00072	Synthesis and degradation of ketone bodies	10	5827	11	9014	0.0576899	NA
ko00130	Ubiquinone and other terpenoid-quinone biosynthesis	10	5827	11	9014	0.0576899	NA
ko04137	Mitophagy - animal	54	5827	73	9014	0.0580192	NA
ko00603	Glycosphingolipid biosynthesis - globo and isoglobo series	13	5827	15	9014	0.0582744	NA
ko03410	Base excision repair	26	5827	33	9014	0.0603367	NA
ko04136	Autophagy - other	26	5827	33	9014	0.0603367	NA
ko04931	Insulin resistance	88	5827	123	9014	0.0629169	NA
ko04934	Cushing syndrome	123	5827	175	9014	0.0658673	NA
ko04623	Cytosolic DNA-sensing pathway	53	5827	72	9014	0.0679326	NA
ko04625	C-type lectin receptor signaling pathway	83	5827	116	9014	0.0692697	NA
ko04072	Phospholipase D signaling pathway	112	5827	159	9014	0.0709153	NA
ko04620	Toll-like receptor signaling pathway	87	5827	122	9014	0.0711177	NA
ko00565	Ether lipid metabolism	37	5827	49	9014	0.0713593	NA
ko04919	Thyroid hormone signaling pathway	93	5827	131	9014	0.0735498	NA
ko00360	Phenylalanine metabolism	15	5827	18	9014	0.0736779	NA
ko05217	Basal cell carcinoma	48	5827	65	9014	0.0744591	NA
ko03018	RNA degradation	69	5827	96	9014	0.0817013	NA
ko04976	Bile secretion	56	5827	77	9014	0.0834005	NA
ko01040	Biosynthesis of unsaturated fatty acids	22	5827	28	9014	0.0857901	NA
ko00220	Arginine biosynthesis	17	5827	21	9014	0.086715	NA
ko04928	Parathyroid hormone synthesis, secretion and action	83	5827	117	9014	0.0893049	NA
ko05142	Chagas disease (American trypanosomiasis)	83	5827	117	9014	0.0893049	NA
ko03440	Homologous recombination	33	5827	44	9014	0.097682	NA
ko04664	Fc epsilon RI signaling pathway	57	5827	79	9014	0.098068	NA
ko05206	MicroRNAs in cancer	117	5827	168	9014	0.0981171	NA
ko04310	Wnt signaling pathway	119	5827	171	9014	0.0983611	NA
ko04918	Thyroid hormone synthesis	59	5827	82	9014	0.0997969	NA
ko00860	Porphyrin and chlorophyll metabolism	35	5827	47	9014	0.101964	NA
ko05410	Hypertrophic cardiomyopathy (HCM)	67	5827	94	9014	0.105572	NA
ko05226	Gastric cancer	112	5827	161	9014	0.107583	NA
ko04621	NOD-like receptor signaling pathway	148	5827	215	9014	0.108717	NA
ko00471	D-Glutamine and D-glutamate metabolism	5	5827	5	9014	0.112817	NA
ko00524	Neomycin, kanamycin and gentamicin biosynthesis	5	5827	5	9014	0.112817	NA
ko00232	Caffeine metabolism	5	5827	5	9014	0.112817	NA
ko00053	Ascorbate and aldarate metabolism	23	5827	30	9014	0.115357	NA
ko00591	Linoleic acid metabolism	23	5827	30	9014	0.115357	NA
ko04550	Signaling pathways regulating pluripotency of stem cells	105	5827	151	9014	0.117798	NA
ko05010	Alzheimer disease	137	5827	199	9014	0.118722	NA
ko04932	Non-alcoholic fatty liver disease (NAFLD)	123	5827	178	9014	0.118919	NA
ko04914	Progesterone-mediated oocyte maturation	74	5827	105	9014	0.123312	NA
ko05034	Alcoholism	130	5827	189	9014	0.129606	NA
ko04520	Adherens junction	57	5827	80	9014	0.129751	NA
ko04978	Mineral absorption	40	5827	55	9014	0.131248	NA
ko05012	Parkinson disease	111	5827	161	9014	0.14236	NA
ko00190	Oxidative phosphorylation	109	5827	158	9014	0.14242	NA
ko05132	Salmonella infection	68	5827	97	9014	0.15276	NA
ko04966	Collecting duct acid secretion	26	5827	35	9014	0.15402	NA
ko05146	Amoebiasis	74	5827	106	9014	0.1544	NA
ko04925	Aldosterone synthesis and secretion	76	5827	109	9014	0.154814	NA
ko05231	Choline metabolism in cancer	76	5827	109	9014	0.154814	NA
ko04977	Vitamin digestion and absorption	19	5827	25	9014	0.163778	NA
ko04964	Proximal tubule bicarbonate reclamation	19	5827	25	9014	0.163778	NA
ko00534	Glycosaminoglycan biosynthesis - heparan sulfate / heparin	19	5827	25	9014	0.163778	NA
ko04710	Circadian rhythm	23	5827	31	9014	0.178011	NA
ko04924	Renin secretion	50	5827	71	9014	0.185276	NA
ko00140	Steroid hormone biosynthesis	52	5827	74	9014	0.186199	NA
ko05414	Dilated cardiomyopathy (DCM)	70	5827	101	9014	0.189764	NA
ko03015	mRNA surveillance pathway	70	5827	101	9014	0.189764	NA
ko00532	Glycosaminoglycan biosynthesis - chondroitin sulfate / dermatan sulfate	16	5827	21	9014	0.191215	NA
ko00100	Steroid biosynthesis	16	5827	21	9014	0.191215	NA
ko05216	Thyroid cancer	31	5827	43	9014	0.194909	NA
ko03430	Mismatch repair	18	5827	24	9014	0.199916	NA
ko04923	Regulation of lipolysis in adipocytes	41	5827	58	9014	0.205007	NA
ko04744	Phototransduction	22	5827	30	9014	0.212323	NA
ko00730	Thiamine metabolism	13	5827	17	9014	0.225312	NA
ko04211	Longevity regulating pathway	72	5827	105	9014	0.229819	NA
ko03420	Nucleotide excision repair	38	5827	54	9014	0.231701	NA
ko05130	Pathogenic Escherichia coli infection	44	5827	63	9014	0.233524	NA
ko00310	Lysine degradation	45	5827	65	9014	0.261657	NA
ko05224	Breast cancer	109	5827	162	9014	0.267171	NA
ko00780	Biotin metabolism	3	5827	3	9014	0.270087	NA
ko04260	Cardiac muscle contraction	56	5827	82	9014	0.284208	NA
ko00604	Glycosphingolipid biosynthesis - ganglio series	14	5827	19	9014	0.285388	NA
ko04350	TGF-beta signaling pathway	69	5827	102	9014	0.299299	NA
ko00750	Vitamin B6 metabolism	5	5827	6	9014	0.312366	NA
ko00440	Phosphonate and phosphinate metabolism	5	5827	6	9014	0.312366	NA
ko05170	Human immunodeficiency virus 1 infection	184	5827	280	9014	0.377602	NA
ko00592	alpha-Linolenic acid metabolism	18	5827	26	9014	0.395575	NA
ko04614	Renin-angiotensin system	16	5827	23	9014	0.399441	NA
ko04933	AGE-RAGE signaling pathway in diabetic complications	76	5827	115	9014	0.413497	NA
ko04122	Sulfur relay system	6	5827	8	9014	0.419278	NA
ko00400	Phenylalanine, tyrosine and tryptophan biosynthesis	4	5827	5	9014	0.421547	NA
ko03020	RNA polymerase	27	5827	40	9014	0.421934	NA
ko00500	Starch and sucrose metabolism	27	5827	40	9014	0.421934	NA
ko04141	Protein processing in endoplasmic reticulum	124	5827	189	9014	0.422133	NA
ko04927	Cortisol synthesis and secretion	51	5827	77	9014	0.435672	NA
ko04950	Maturity onset diabetes of the young	19	5827	28	9014	0.444866	NA
ko04972	Pancreatic secretion	69	5827	105	9014	0.452906	NA
ko01522	Endocrine resistance	76	5827	116	9014	0.463757	NA
ko05133	Pertussis	63	5827	96	9014	0.466316	NA
ko04920	Adipocytokine signaling pathway	57	5827	87	9014	0.480988	NA
ko00564	Glycerophospholipid metabolism	76	5827	117	9014	0.514049	NA
ko05167	Kaposi sarcoma-associated herpesvirus infection	156	5827	241	9014	0.518404	NA
ko00290	Valine, leucine and isoleucine biosynthesis	3	5827	4	9014	0.556659	NA
ko03008	Ribosome biogenesis in eukaryotes	56	5827	87	9014	0.570313	NA
ko04144	Endocytosis	196	5827	305	9014	0.582391	NA
ko04930	Type II diabetes mellitus	36	5827	56	9014	0.582866	NA
ko05134	Legionellosis	49	5827	77	9014	0.623839	NA
ko02010	ABC transporters	40	5827	63	9014	0.631262	NA
ko04392	Hippo signaling pathway - multiple species	19	5827	30	9014	0.639598	NA
ko00472	D-Arginine and D-ornithine metabolism	1	5827	1	9014	0.646439	NA
ko04213	Longevity regulating pathway - multiple species	50	5827	79	9014	0.648129	NA
ko04610	Complement and coagulation cascades	64	5827	101	9014	0.64917	NA
ko05165	Human papillomavirus infection	260	5827	407	9014	0.650255	NA
ko03040	Spliceosome	106	5827	167	9014	0.658158	NA
ko00970	Aminoacyl-tRNA biosynthesis	39	5827	62	9014	0.666808	NA
ko01523	Antifolate resistance	25	5827	40	9014	0.678009	NA
ko04064	NF-kappa B signaling pathway	80	5827	127	9014	0.688695	NA
ko00062	Fatty acid elongation	21	5827	34	9014	0.706519	NA
ko00785	Lipoic acid metabolism	2	5827	3	9014	0.7134	NA
ko05014	Amyotrophic lateral sclerosis (ALS)	39	5827	63	9014	0.724571	NA
ko04973	Carbohydrate digestion and absorption	30	5827	49	9014	0.745263	NA
ko05020	Prion diseases	24	5827	40	9014	0.78444	NA
ko00511	Other glycan degradation	16	5827	27	9014	0.786559	NA
ko00561	Glycerolipid metabolism	43	5827	71	9014	0.802312	NA
ko05143	African trypanosomiasis	26	5827	44	9014	0.824467	NA
ko04915	Estrogen signaling pathway	105	5827	172	9014	0.859017	NA
ko03050	Proteasome	37	5827	64	9014	0.898305	NA
ko04974	Protein digestion and absorption	59	5827	101	9014	0.92113	NA
ko05152	Tuberculosis	156	5827	259	9014	0.941215	NA
ko05163	Human cytomegalovirus infection	186	5827	307	9014	0.94138	NA
ko03022	Basal transcription factors	31	5827	56	9014	0.943178	NA
ko04330	Notch signaling pathway	32	5827	58	9014	0.948833	NA
ko05203	Viral carcinogenesis	156	5827	262	9014	0.964568	NA
ko04975	Fat digestion and absorption	26	5827	49	9014	0.965958	NA
ko04512	ECM-receptor interaction	55	5827	98	9014	0.968534	NA
ko04970	Salivary secretion	58	5827	103	9014	0.968731	NA
ko05340	Primary immunodeficiency	28	5827	53	9014	0.972552	NA
ko04380	Osteoclast differentiation	101	5827	187	9014	0.999034	NA
ko05164	Influenza A	146	5827	277	9014	0.999987	NA
ko05145	Toxoplasmosis	98	5827	207	9014	1	NA
ko04742	Taste transduction	50	5827	120	9014	1	NA
ko04659	Th17 cell differentiation	86	5827	186	9014	1	NA
ko05169	Epstein-Barr virus infection	172	5827	343	9014	1	NA
ko04658	Th1 and Th2 cell differentiation	73	5827	168	9014	1	NA
ko05166	Human T-cell leukemia virus 1 infection	176	5827	353	9014	1	NA
ko04640	Hematopoietic cell lineage	76	5827	176	9014	1	NA
ko05323	Rheumatoid arthritis	82	5827	189	9014	1	NA
ko05140	Leishmaniasis	63	5827	155	9014	1	NA
ko04514	Cell adhesion molecules (CAMs)	121	5827	262	9014	1	NA
ko05321	Inflammatory bowel disease (IBD)	55	5827	145	9014	1	NA
ko04672	Intestinal immune network for IgA production	41	5827	122	9014	1	NA
ko04145	Phagosome	131	5827	305	9014	1	NA
ko04740	Olfactory transduction	223	5827	587	9014	1	NA
ko04612	Antigen processing and presentation	62	5827	537	9014	1	NA
ko05322	Systemic lupus erythematosus	85	5827	230	9014	1	NA
ko05330	Allograft rejection	31	5827	154	9014	1	NA
ko04650	Natural killer cell mediated cytotoxicity	105	5827	524	9014	1	NA
ko05310	Asthma	26	5827	110	9014	1	NA
ko04940	Type I diabetes mellitus	37	5827	166	9014	1	NA
ko05320	Autoimmune thyroid disease	44	5827	163	9014	1	NA
ko05150	Staphylococcus aureus infection	51	5827	186	9014	1	NA
ko04218	Cellular senescence	136	5827	331	9014	1	NA
ko05168	Herpes simplex virus 1 infection	281	5827	670	9014	1	NA
ko05332	Graft-versus-host disease	34	5827	317	9014	1	NA
ko05416	Viral myocarditis	48	5827	168	9014	1	NA
