# Supplementary material for: Hsa-miR-532-3p protects human decidual mesenchymal stem cells from oxidative stress in recurrent spontaneous abortion via targeting KEAP1
Source: Redox Biol. 2025 Feb 1;80:103508. doi: 10.1016/j.redox.2025.103508 (PMC11847473; doi:10.1016/j.redox.2025.103508)
Supplement: Multimedia component 9 [file mmc9.xlsx]

## Sheet: Sheet1
red is pvalue<=0.001,orange is pvalue <=0.01,blue is pvalue<=0.05,green is pvalue <=0.1.
Index	miR_name	miR_seq	up/down	fold_change(H2O2(mean)/Ctrl(mean))	log2(fold_change)	pvalue(t_test)	Normal(mean)	RSA(mean)	Normal/HDMSC_1(norm)	Normal/HDMSC_2(norm)	Normal/HDMSC_3(norm)	RSA/HDMSC_H1(norm)	RSA/HDMSC_H2(norm)	RSA/HDMSC_H3(norm)	Normal/HDMSC_1(raw)	Normal/HDMSC_2(raw)	Normal/HDMSC_3(raw)	RSA/HDMSC_H1(raw)	RSA/HDMSC_H2(raw)	RSA/HDMSC_H3(raw)	Expression level
1	PC-3p-43945_50	TCCCTCTCCCTCCTTGCTCCTAC	down	0.0184686	-5.75878	0.000460047	24.4793	0.452097	26.4748	24.1065	22.8565	0	1.35629	0	22	29	22	0	5	0	middle
2	hsa-miR-4485-3p_L-1R+2	AACGGCCGCGGTACCCTAACC	up	143.263	7.16252	0.0015093	15.9799	2289.33	13.2374	14.9626	19.7397	2422.05	2121.24	2324.69	11	18	19	2841	7820	613	high
3	hsa-miR-1307-3p_R+1	ACTCGGCGTGGCGTCGGTCGTGG	down	0.396988	-1.33283	0.00167659	2804.77	1113.46	2890.57	2745.64	2778.1	1157.74	1283.86	898.78	2402	3303	2674	1358	4733	237	high
4	hsa-miR-345-5p	GCTGACTCCTAGTCCAGGGCTC	up	1.9413	0.957024	0.00189793	425.101	825.249	385.089	428.929	461.286	804.793	897.321	773.633	320	516	444	944	3308	204	middle
5	hsa-miR-151b_R+2	TCGAGGAGCTCACAGTCTAG	up	4.68172	2.22704	0.00218337	14.6542	68.607	5.41531	22.4439	16.1034	66.4977	65.3732	73.9502	4.5	27	15.5	78	241	19.5	middle
6	hsa-miR-320b_R-2	AAAAGCTGGGTTGAGAGGGC	up	2.59203	1.37408	0.00226776	98.5268	255.385	67.1097	124.439	104.032	268.713	226.67	270.772	55.7667	149.7	100.133	315.193	835.624	71.4	middle
7	hsa-miR-1306-5p	CCACCTCCCCTGCAAACGTCCA	down	0.159673	-2.64681	0.00274912	314.936	50.2866	341.766	334.997	268.044	16.1982	24.6845	109.977	284	403	258	19	91	29	middle
8	hsa-miR-1185-1-3p	ATATACAGGGGGAGACTCTTAT	up	4.66567	2.22209	0.00277292	9.42548	43.9762	16.8476	4.15629	7.27252	39.2166	50.9965	41.7155	14	5	7	46	188	11	middle
9	hsa-miR-3187-3p_R+3	TTGGCCATGGGGCTGCGCGGGGC	down	0.322281	-1.63361	0.00289212	133.797	43.1202	134.781	147.133	119.477	42.6267	37.4336	49.3002	112	177	115	50	138	13	middle
10	hsa-miR-128-1-5p	CGGGGCCGTAGCACTGTCTGAGA	down	0.121737	-3.03816	0.00306933	57.8279	7.03981	46.9327	67.3318	59.2191	5.11521	16.0042	0	39	81	57	6	59	0	middle
11	bta-miR-2478_L+2	TCGTATCCCACTTCTGACACCA	down	0.171819	-2.54104	0.00368916	75.1788	12.9171	61.3735	87.282	76.8809	23.0184	15.733	0	51	105	74	27	58	0	middle
12	hsa-miR-92b-5p_R+2	AGGGACGGGACGCGGTGCAGTGTT	down	0.399282	-1.32452	0.00374841	284.073	113.426	304.461	261.015	286.745	119.355	110.945	109.977	253	314	276	140	409	29	middle
13	hsa-miR-195-3p_R+1	CCAATATTGGCTGTGCTGCTCCA	down	0.0983668	-3.34568	0.00555687	16.5457	1.62755	18.051	19.1189	12.4672	0	4.88264	0	15	23	12	0	18	0	middle
14	bta-miR-4286_R+4_1	ACCCCACTCCTGGTACCAAAA	down	0.193484	-2.36972	0.00610751	16.1227	3.11948	18.6527	14.1314	15.584	2.98387	6.37456	0	15.5	17	15	3.5	23.5	0	middle
15	bta-miR-4286_R+4_2	ACCCCACTCCTGGTACCAAGA	down	0.193484	-2.36972	0.00610751	16.1227	3.11948	18.6527	14.1314	15.584	2.98387	6.37456	0	15.5	17	15	3.5	23.5	0	middle
16	PC-5p-18554_119	TTCGGAGATAGGGCTCAGC	down	-inf	-inf	0.00823007	60.2684	0	68.5939	49.8754	62.3359	0	0	0	57	60	60	0	0	0	middle
17	cgr-miR-1260_R+1	ATCCCACCGCTGCCACCAG	down	0.131717	-2.92449	0.00886988	14.4158	1.89881	10.8306	15.7939	16.6229	0	5.69642	0	9	19	16	0	21	0	middle
18	hsa-miR-1249-3p	ACGCCCTTCCCCCCCTTCTTCA	down	0.155846	-2.68181	0.0104737	506.268	78.8997	386.292	569.411	563.101	30.6912	99.8229	106.185	321	685	542	36	368	28	middle
19	hsa-miR-27b-5p_R+1	AGAGCTTAGCTGATTGGTGAACA	down	0.322105	-1.6344	0.0118283	130.975	42.1878	150.425	102.245	140.256	46.0369	53.9803	26.5462	125	123	135	54	199	7	middle
20	hsa-miR-125a-3p_R-1	ACAGGTGAGGTTCTTGGGAGC	up	1.95498	0.967151	0.0147504	65.0745	127.219	43.3225	69.8256	82.0756	122.765	145.123	113.77	36	84	79	144	535	30	middle
21	hsa-miR-532-3p	CCTCCCACACCCAAGGCTTGCA	down	0.456922	-1.12998	0.0216888	330.048	150.806	288.816	365.753	335.575	101.452	127.22	223.747	240	440	323	119	469	59	middle
22	bta-miR-4286_R+2	ACCCCACTCCTGGTACCAA	down	0.29501	-1.76117	0.0218595	209.564	61.8234	152.832	216.127	259.733	25.576	53.7091	106.185	127	260	250	30	198	28	middle
23	hsa-miR-484	TCAGGCTCAGTCCCCTCCCGAT	down	0.741817	-0.430864	0.0224373	6301.56	4674.61	6468.28	6040.75	6395.66	4080.23	5150.1	4793.49	5375	7267	6156	4786	18986	1264	high
24	hsa-miR-23a-5p	GGGGTTCCTGGGGATGGGATTT	down	0.733857	-0.446429	0.0226426	42.3151	31.0533	40.9157	46.5504	39.4794	33.2488	33.3647	26.5462	34	56	38	39	123	7	middle
25	PC-3p-26710_83	AATAGGGACAGTTGGGGGCAT	down	-inf	-inf	0.0240091	42.2431	0	46.9327	50.7067	29.0901	0	0	0	39	61	28	0	0	0	middle
26	hsa-miR-149-5p	TCTGGCTCCGTGTCTTCACTCCC	down	0.763288	-0.389701	0.0253384	4438.47	3387.83	4897.85	4145.48	4272.09	3150.12	3710.27	3303.11	4070	4987	4112	3695	13678	871	high
27	hsa-miR-494-5p_R-1	AGGTTGTCCGTGTTGTCTTCTC	down	0.162438	-2.62204	0.0256941	13.3593	2.17006	18.051	11.6376	10.3893	0	6.51019	0	15	14	10	0	24	0	middle
28	hsa-miR-210-5p	AGCCCCTGCCCACCGCACACTG	down	0.230711	-2.11584	0.027677	61.7574	14.2481	83.0347	48.2129	54.0244	4.26267	11.9354	26.5462	69	58	52	5	44	7	middle
29	hsa-miR-3180-5p_R-3	CTTCCAGACGCTCCGCCCCACG	down	0.091042	-3.45732	0.0277937	14.8974	1.35629	16.8476	9.14383	18.7008	0	4.06887	0	14	11	18	0	15	0	middle
30	hsa-miR-877-5p_R+4	GTAGAGGAGATGGCGCAGGGGACA	down	0.393796	-1.34448	0.0288766	513.578	202.245	642.617	492.935	405.183	269.401	257.695	79.6387	534	593	390	316	950	21	middle
31	PC-3p-13428_164	CCCGCCCCTCCGCGCCCCCCAT	down	0.22756	-2.13568	0.0291256	45.6402	10.3859	40.9157	56.5255	39.4794	0	4.61139	26.5462	34	68	38	0	17	7	middle
32	rno-miR-1843b-3p_R+1	TCTGATCGTTCCCCTCCATACT	down	0.238908	-2.06547	0.0291876	89.12	21.2914	77.0177	73.9819	116.36	15.3456	29.5671	18.9616	64	89	112	18	109	5	middle
33	hsa-miR-181a-3p	ACCATCGACCGTTGATTGTACC	down	0.353818	-1.49892	0.0312468	170.197	60.2189	143.205	155.445	211.942	55.4147	68.357	56.8848	119	187	204	65	252	15	middle
34	hsa-miR-550a-3p	TGTCTTACTCCCTCAGGCACAT	down	0.237265	-2.07543	0.032751	34.1712	8.10762	46.1304	29.3711	27.0122	5.96774	18.3551	0	38.3333	35.3333	26	7	67.6667	0	middle
35	hsa-miR-149-3p_L+1	GAGGGAGGGACGGGGGCTGTGC	down	0.301874	-1.72798	0.0328549	16.0462	4.84393	19.2544	13.3001	15.584	9.37788	5.1539	0	16	16	15	11	19	0	middle
36	hsa-miR-134-5p	TGTGACTGGTTGACCAGAGGGG	up	1.88046	0.911084	0.0337539	172.702	324.758	154.035	206.152	157.918	254.055	352.364	367.855	128	248	152	298	1299	97	middle
37	hsa-miR-92b-3p	TATTGCACTCGTCCCGGCCTCC	down	0.564247	-0.825602	0.0364019	13750.3	7758.59	12627.3	15020	13603.8	5254.17	7736.82	10284.8	10493	18069	13094	6163	28522	2712	high
38	hsa-miR-181b-5p_R+1	AACATTCATTGCTGTCGGTGGGTT	down	0.556624	-0.845225	0.0372831	1721.52	958.238	2100.74	1576.06	1487.75	772.112	961.112	1141.49	1745.67	1896	1432	905.667	3543.17	301	high
39	hsa-miR-574-5p	TGAGTGTGTGTGTGTGAGTGTGT	down	0.33397	-1.58221	0.0393402	502.798	167.919	669.091	403.991	435.312	192.673	276.954	34.1309	556	486	419	226	1021	9	middle
40	hsa-miR-27a-5p	AGGGCTTAGCTGCTTGTGAGCA	down	0.419372	-1.2537	0.0398692	383.224	160.713	273.172	429.76	446.74	196.935	171.435	113.77	227	517	430	231	632	30	middle
41	hsa-miR-6511b-3p_L-2R+2	TCACCACCCCTTCTGCCTGCAGT	down	0.446349	-1.16376	0.0401924	114.552	51.13	139.595	106.401	97.6595	63.0876	71.3409	18.9616	116	128	94	74	263	5	middle
42	hsa-miR-605-5p_R-1	TAAATCCCATGGTGCCTTCTCC	down	0.0940218	-3.41086	0.0413309	8.65517	0.813774	6.01701	7.48131	12.4672	0	2.44132	0	5	9	12	0	9	0	middle
43	hsa-miR-365a-5p	AGGGACTTTTGGGGGCAGATGTG	down	0.322914	-1.63078	0.0414721	41.0017	13.24	34.8987	38.2378	49.8687	14.4931	25.227	0	29	46	48	17	93	0	middle
44	PC-3p-57367_36	AAGCCTCTGTCCCCACCCCAGT	down	0.0456564	-4.45304	0.0414826	9.90215	0.452097	6.01701	13.3001	10.3893	0	1.35629	0	5	16	10	0	5	0	middle
45	PC-3p-64539_31	TCCCCAACCCCTGCCCGCAGT	down	0.0755734	-3.72598	0.0425599	8.37511	0.632935	12.034	5.8188	7.27252	0	1.89881	0	10	7	7	0	7	0	middle
46	hsa-miR-125b-2-3p_L-2R+2	ACAAGTCAGGCTCTTGGGACCT	up	2.24165	1.16456	0.0444386	139.92	313.652	132.374	130.507	156.879	236.152	371.081	333.724	110	157	151	277	1368	88	middle
47	hsa-miR-17-5p	CAAAGTGCTTACAGTGCAGGTAG	down	0.430475	-1.216	0.0449078	382.132	164.498	476.547	369.078	300.771	153.03	75.0028	265.462	396	444	289.5	179.5	276.5	70	middle
48	hsa-miR-106a-5p_1ss1AC	CAAAGTGCTTACAGTGCAGGTAG	down	0.430475	-1.216	0.0449078	382.132	164.498	476.547	369.078	300.771	153.03	75.0028	265.462	396	444	289.5	179.5	276.5	70	middle
49	hsa-mir-4467-p3	CAGCCCCTGGGCCGCCGCCTCC	down	0.252095	-1.98796	0.0455806	8.55695	2.15717	8.42381	5.8188	11.4282	5.11521	1.35629	0	7	7	11	6	5	0	middle
50	hsa-miR-744-5p_R-1	TGCGGGGCTAGGGCTAACAGC	down	0.447738	-1.15927	0.0475308	1493.14	668.536	1109.54	1590.19	1779.69	529.424	1085.57	390.609	922	1913	1713	621	4002	103	high
51	hsa-miR-543	AAACATTCGCGGTGCACTTCTT	up	1.59764	0.675938	0.0482078	335.382	535.818	427.208	344.14	234.798	550.737	594.055	462.663	355	414	226	646	2190	122	middle
52	hsa-miR-4286_R+1	ACCCCACTCCTGGTACCA	down	0.155858	-2.6817	0.0490884	1901.84	296.416	1175.72	1970.91	2558.89	85.2535	405.802	398.194	977	2371	2463	100	1496	105	high
53	hsa-miR-3130-5p_R+1	TACCCAGTCTCCGGTGCAGCCT	down	0.212346	-2.23551	0.0494201	5.10973	1.08503	4.21191	5.40317	5.71412	0	3.2551	0	3.5	6.5	5.5	0	12	0	low
Following miRNAs do not show significant difference (p-value<=0.05).
54	hsa-miR-24-3p_R-2	TGGCTCAGTTCAGCAGGAAC	up	1.85597	0.892172	0.0505543	1101.29	2043.95	1260.56	1011.64	1031.66	2429.3	1586.45	2116.11	1047.5	1217	993	2849.5	5848.5	558	high
55	pal-miR-9226-5p_1ss15GA	TCAAGTCCCTGTTCAGGCGCCA	down	0.0540385	-4.20987	0.0506169	11.7127	0.632935	13.8391	6.23443	15.0645	0	1.89881	0	11.5	7.5	14.5	0	7	0	middle
56	hsa-miR-877-3p_R+1	TCCTCTTCTCCCTCCTCCCAGT	down	0.291426	-1.7788	0.0507618	102.537	29.8819	96.2721	139.651	71.6863	16.1982	27.9396	45.5078	80	168	69	19	103	12	middle
57	bta-mir-2887-1-p3_1ss14AT	GTCCGGTGCGGAGTGCCCTTCGTCC	up	43.8494	5.45448	0.0535324	7.82595	343.163	3.0085	17.872	2.59733	420.3	180.658	428.532	2.5	21.5	2.5	493	666	113	middle
58	cgr-miR-1260_1ss18AT	ATCCCACCGCTGCCACCT	down	0.0766945	-3.70473	0.0544762	42.8635	3.2874	24.068	45.3035	59.2191	2.13134	7.73085	0	20	54.5	57	2.5	28.5	0	middle
59	hsa-miR-505-5p_R+1	GGGAGCCAGGAAGTATTGATGTT	down	0.155908	-2.68123	0.054577	38.8568	6.0581	57.7633	26.6002	32.2069	0	18.1743	0	48	32	31	0	67	0	middle
60	PC-5p-58010_36	CCGGCCACGCGCCTCTGTCTTG	down	0.0537799	-4.21679	0.0549899	11.769	0.632935	12.034	6.65006	16.6229	0	1.89881	0	10	8	16	0	7	0	middle
61	hsa-miR-30a-3p	CTTTCAGTCGGATGTTTGCAGC	down	0.639575	-0.644814	0.0569914	235.089	150.357	196.154	274.315	234.798	163.687	181.2	106.185	163	330	226	192	668	28	middle
62	hsa-miR-1260b_R-1	ATCCCACCACTGCCACCA	down	0.0839251	-3.57475	0.0589915	3001.58	251.908	1672.13	4117.63	3214.97	69.0553	379.49	307.178	1389.5	4953.5	3094.5	81	1399	81	high
63	hsa-miR-4467_R+2	TGGCGGCGGTAGTTATGGGCTTCT	down	0.143403	-2.80185	0.0613707	11.98	1.71797	6.01701	13.3001	16.6229	0	5.1539	0	5	16	16	0	19	0	middle
64	hsa-miR-152-3p	TCAGTGCATGACAGAACTTGG	up	2.48358	1.31242	0.0633367	474.859	1179.35	481.361	545.305	397.911	1516.66	838.187	1183.2	400	656	383	1779	3090	312	middle
65	hsa-miR-503-3p	GGGGTATTGTTTCCGCTGCCAGG	down	0.347804	-1.52365	0.0646129	138.503	48.1717	169.68	126.351	119.477	7.67281	34.4498	102.393	141	152	115	9	127	27	middle
66	hsa-miR-331-5p_R-1	CTAGGTATGGTCCCAGGGATC	up	7.54013	2.91459	0.0647621	8.72736	65.8054	0	7.48131	18.7008	55.4147	43.4013	98.6003	0	9	18	65	160	26	middle
67	hsa-miR-361-3p_R+1	TCCCCCAGGTGTGATTCTGATTTG	up	1.60738	0.684714	0.0648983	670.391	1077.58	758.143	590.193	662.838	832.926	1220.39	1179.41	630	710	638	977	4499	311	middle
68	hsa-miR-618	AAACTCTACTTGTCCTTCTGAGT	down	-inf	-inf	0.0650706	9.47184	0	7.22041	6.65006	14.545	0	0	0	6	8	14	0	0	0	middle
69	hsa-miR-1908-5p	CGGCGGGGACGGCGATTGGTC	down	0.528549	-0.919892	0.0665469	288.1	152.275	205.782	325.022	333.497	171.359	164.111	121.354	171	391	321	201	605	32	middle
70	pal-miR-9995-3p_L+1_1	CATCTCGGTGGAACCTCCA	down	-inf	-inf	0.0690399	8.49669	0	4.81361	12.8845	7.79199	0	0	0	4	15.5	7.5	0	0	0	middle
71	pal-miR-9995-3p_L+1_2	GATCTCGGTGGAACCTCCA	down	-inf	-inf	0.0690399	8.49669	0	4.81361	12.8845	7.79199	0	0	0	4	15.5	7.5	0	0	0	middle
72	hsa-miR-92a-3p	TATTGCACTTGTCCCGGCCTGT	down	0.539952	-0.889098	0.0700681	24029.3	12974.7	23497	27306.4	21284.6	8320.31	10673.2	19930.5	19525.5	32849.5	20487	9759.5	39347	5255.5	high
73	cgr-miR-1260_L+1	AATCCCACCGCTGCCACCA	down	0.0317638	-4.97647	0.0703663	83.9753	2.66737	78.8228	126.351	46.7519	0	8.00211	0	65.5	152	45	0	29.5	0	middle
74	hsa-miR-424-3p	CAAAACGTGAGGCGCTGCTAT	down	0.528109	-0.921091	0.0707608	1873.34	989.327	1664.3	2127.19	1828.52	630.023	1549.15	788.803	1383	2559	1760	739	5711	208	high
75	hsa-miR-30d-5p_R+2	TGTAAACATCCCCGACTGGAAGCT	up	1.45128	0.537324	0.0718294	6444.47	9352.72	7742.69	4618.46	6972.27	8826.72	10249.3	8982.11	6434	5556	6711	10353.5	37784.5	2368.5	high
76	cgr-miR-1260	ATCCCACCGCTGCCACCA	down	0.0531751	-4.23311	0.0718815	15594.6	829.242	7787.81	22453.5	16542.4	388.33	1902.2	197.201	6471.5	27011.5	15922.5	455.5	7012.5	52	high
77	hsa-miR-34a-5p_R+1	TGGCAGTGTCTTAGCTGGTTGTT	down	0.19369	-2.36818	0.0746542	419.673	81.2866	606.514	403.16	249.344	55.4147	131.56	56.8848	504	485	240	65	485	15	middle
78	pal-mir-9298-p3_1ss1CG	GTGCTGATTGTCACGTTCTGATT	down	0.368783	-1.43916	0.0762433	59.3347	21.8816	54.1531	78.1382	45.713	41.7742	23.8707	0	45	94	44	49	88	0	middle
79	hsa-miR-296-5p	AGGGCCCCCCCTCAATCCTGT	down	0.352168	-1.50566	0.0767374	667.123	234.939	632.989	785.538	582.84	89.5161	95.7541	519.548	526	945	561	105	353	137	middle
80	PC-3p-62973_32	TGAGAGTAGAGTGCTTAGT	up	inf	inf	0.0768082	0	17.0934	0	0	0	24.7235	7.59522	18.9616	0	0	0	29	28	5	middle
81	hsa-miR-1296-5p	TTAGGGCCCTGGCTCCATCTCC	down	0.624971	-0.678139	0.0772922	5050.25	3156.26	6110.87	4016.63	5023.23	2429.72	2886.46	4152.59	5078	4832	4835	2850	10641	1095	high
82	hsa-miR-549a-3p_L+1	GTGACAACTATGGATGAGCTCT	up	inf	inf	0.0776111	0	14.5599	0	0	0	12.788	8.13774	22.7539	0	0	0	15	30	6	middle
83	hsa-miR-6511a-3p_R+1	CCTCACCATCCCTTCTGCCTGCA	down	0.398846	-1.3261	0.0793745	27.8846	11.1216	31.2884	23.2752	29.0901	17.9032	15.4617	0	26	28	28	21	57	0	middle
84	bta-miR-1260b_R+1_1ss9AG_1	ATCCCACCGCTGCCACCAA	down	0.200182	-2.32062	0.0802238	227.472	45.5358	112.518	324.19	245.707	9.80415	22.5144	104.289	93.5	390	236.5	11.5	83	27.5	middle
85	bta-miR-1260b_R+1_1ss9AG_2	ATCCCACCGCTGCCACCAC	down	0.200182	-2.32062	0.0802238	227.472	45.5358	112.518	324.19	245.707	9.80415	22.5144	104.289	93.5	390	236.5	11.5	83	27.5	middle
86	hsa-miR-421	ATCAACAGACATTAATTGGGCGC	up	2.83689	1.50431	0.0806264	9.05333	25.6833	13.2374	6.65006	7.27252	36.659	21.4294	18.9616	11	8	7	43	79	5	middle
87	hsa-miR-4521_R+4	GCTAAGGAAGTCCTGTGCTCAGTTTT	down	0.0980417	-3.35046	0.0822071	1648.6	161.632	2588.52	1168.75	1188.54	176.475	308.42	0	2151	1406	1144	207	1137	0	high
88	hsa-miR-3940-3p	CAGCCCGGATCCCAGCCCACTT	down	0.515805	-0.955102	0.0827904	115.977	59.8214	142.001	94.7633	111.166	69.9078	86.8026	22.7539	118	114	107	82	320	6	middle
89	efu-mir-9298-p5_1ss18CT	CACAGATGATGAACTTATT	down	0.123618	-3.01604	0.0840033	18.8087	2.32508	8.42381	26.1846	21.8176	4.26267	2.71258	0	7	31.5	21	5	10	0	middle
90	hsa-miR-1268b_R-2	CGGGCGTGGTGGTGGGGG	down	0.113587	-3.13813	0.0845493	546.367	62.0602	289.418	831.257	518.427	64.7926	121.388	0	240.5	1000	499	76	447.5	0	middle
91	hsa-miR-1268a	CGGGCGTGGTGGTGGGGG	down	0.113587	-3.13813	0.0845493	546.367	62.0602	289.418	831.257	518.427	64.7926	121.388	0	240.5	1000	499	76	447.5	0	middle
92	hsa-miR-34c-3p	AATCACTAACCACACGGCCAGG	down	0.260501	-1.94064	0.0857365	10.4129	2.71258	9.62721	13.3001	8.31145	0	8.13774	0	8	16	8	0	30	0	middle
93	hsa-miR-12136_R+8	GAAAAAGTCATGGAGGCCATGGGGTT	up	7.60756	2.92743	0.0857912	533.661	4059.86	1357.44	160.433	83.1145	2902.88	2822.17	6454.53	1128	193	80	3405	10404	1702	high
94	bta-miR-1260b_L+1_1ss10AG	GATCCCACCGCTGCCACCA	down	-inf	-inf	0.0864571	10.0276	0	4.21191	10.8063	15.0645	0	0	0	3.5	13	14.5	0	0	0	middle
95	pal-miR-9226-5p_L-4_1ss15GA	GTCCCTGTTCAGGCGCCA	down	0.0361832	-4.78854	0.0866564	19.9915	0.723355	10.8306	17.4564	31.6874	0	2.17006	0	9	21	30.5	0	8	0	middle
96	hsa-miR-664b-3p	TTCATTTGCCTCCCAGCCTACA	down	0.437481	-1.19271	0.0890991	23.8959	10.454	28.8816	15.7939	27.0122	4.26267	8.13774	18.9616	24	19	26	5	30	5	middle
97	hsa-miR-4787-3p	GATGCGCCGCCCACTGCCCCGCGC	down	0.2113	-2.24263	0.0919522	9.71993	2.05383	9.62721	4.98754	14.545	4.26267	1.89881	0	8	6	14	5	7	0	middle
98	hsa-miR-197-3p	TTCACCACCTTCTCCACCCAGC	down	0.623786	-0.680876	0.0928046	14648.6	9137.61	15597.3	14620.1	13728.4	11375.4	10705.5	5332	12961	17588	13214	13343	39466	1406	high
99	PC-5p-47364_46	TCTCTCCCTTCATATCCCCCCAAGC	down	0.124684	-3.00366	0.0940636	13.0534	1.62755	20.4578	12.4689	6.23359	0	4.88264	0	17	15	6	0	18	0	middle
100	cgr-miR-1260_R+4	ATCCCACCGCTGCCACCAAAAA	down	0.0971796	-3.3632	0.0956527	406.274	39.4815	164.866	476.31	577.646	11.9355	38.2474	68.2618	137	573	556	14	141	18	middle
101	hsa-let-7f-2-3p_1ss22CT	CTATACAGTCTACTGTCTTTCT	up	19.4201	4.27948	0.0969659	0.461809	8.96839	0	1.38543	0	13.3564	3.43593	10.1129	0	1.66667	0	15.6667	12.6667	2.66667	middle
102	hsa-let-7b-3p_1ss22CT	CTATACAACCTACTGCCTTCCT	down	0.677054	-0.562657	0.097051	4923.13	3333.23	5384.02	3777.23	5608.15	3243.89	3725.73	3030.06	4474	4544	5398	3805	13735	799	high
103	hsa-miR-186-5p_R+1	CAAAGAATTCTCCTTTTGGGCTT	up	2.16494	1.11433	0.0973206	312.405	676.338	488.581	171.239	277.395	858.502	415.839	754.672	406	206	267	1007	1533	199	middle
104	hsa-miR-21-3p_R+1	CAACACCAGTCGATGGGCTGTC	down	0.492822	-1.02086	0.0977851	528.851	260.63	397.123	466.335	723.096	391.313	170.621	219.955	330	561	696	459	629	58	middle
105	hsa-miR-494-3p_R+1	TGAAACATACACGGGAAACCTCT	up	4.90197	2.29336	0.0986733	114.564	561.589	196.154	70.6569	76.8809	777.512	251.185	656.071	163	85	74	912	926	173	middle
106	hsa-miR-34c-5p	AGGCAGTGTAGTTAGCTGATTGC	up	1.92488	0.94477	0.0999692	69.9224	134.592	101.086	68.1631	40.5183	92.0737	137.257	174.447	84	82	39	108	506	46	middle
107	mdo-miR-22-3p	AAGCTGCCAGTTGAAGAACTGC	up	inf	inf	0.101178	0	18.0088	0	0	0	25.576	5.69642	22.7539	0	0	0	30	21	6	middle
108	hsa-miR-185-5p	TGGAGAGAAAGGCAGTTCCTGA	up	3.71355	1.8928	0.101218	112.736	418.652	140.798	103.907	93.5038	564.378	209.954	481.625	117	125	90	662	774	127	middle
109	hsa-miR-369-5p_R-1	AGATCGACCGTGTTATATTCG	up	3.24381	1.69769	0.10364	5.81508	18.863	6.01701	0	11.4282	10.2304	27.3971	18.9616	5	0	11	12	101	5	middle
110	hsa-miR-1908-3p	CCGGCCGCCGGCTCCGCCCCG	down	0.0908277	-3.46072	0.103959	20.6213	1.87299	13.2374	34.0815	14.545	4.26267	1.35629	0	11	41	14	5	5	0	middle
111	hsa-miR-769-3p_L-1	TGGGATCTCCGGGGTCTTGGTT	down	0.337285	-1.56796	0.105556	21.9827	7.41443	32.4918	19.9502	13.5061	11.9355	10.3078	0	27	24	13	14	38	0	middle
112	hsa-let-7a-3p_R+1_1	CTATACAATCTACTGTCTTTCC	up	2.03435	1.02457	0.106921	21.0938	42.9122	18.051	17.1793	28.0511	58.1144	41.5477	29.0745	15	20.6667	27	68.1667	153.167	7.66667	middle
113	hsa-let-7a-3p_R+1_2	CTATACAATCTACTGTCTTTCT	up	2.03435	1.02457	0.106921	21.0938	42.9122	18.051	17.1793	28.0511	58.1144	41.5477	29.0745	15	20.6667	27	68.1667	153.167	7.66667	middle
114	hsa-miR-16-2-3p_L+1R-1	ACCAATATTACTGTGCTGCTTT	up	3.59171	1.84467	0.108517	16.2976	58.5362	15.6442	20.7814	12.4672	81.8433	29.2959	64.4694	13	25	12	96	108	17	middle
115	hsa-miR-155-5p	TTAATGCTAATCGTGATAGGGGTT	down	0.436627	-1.19553	0.108606	441.056	192.577	568.006	503.742	251.421	93.7788	309.505	174.447	472	606	242	110	1141	46	middle
116	cgr-miR-1260_1ss1AG	GTCCCACCGCTGCCACCA	down	0.00949124	-6.71919	0.113675	42.8698	0.406887	12.034	53.2005	63.3748	0	1.22066	0	10	64	61	0	4.5	0	middle
117	hsa-miR-328-3p	CTGGCCCTCTCTGCCCTTCCGT	down	0.546047	-0.872903	0.115471	1946.05	1062.64	1860.46	1893.6	2084.1	597.627	868.568	1721.71	1546	2278	2006	701	3202	454	high
118	pal-miR-9995-3p_1ss1AG	GTCTCGGTGGAACCTCCA	down	0.101442	-3.30127	0.116568	27.6317	2.80302	12.034	44.8879	25.9733	5.96774	2.44132	0	10	54	25	7	9	0	middle
119	hsa-miR-1914-5p_R+1	CCCTGTGCCCGGCCCACTTCTGC	down	0.24001	-2.05883	0.116954	9.47221	2.27343	7.22041	14.9626	6.23359	6.82028	0	0	6	18	6	8	0	0	middle
120	hsa-miR-299-5p	TGGTTTACCGTCCCACATACAT	down	0.317066	-1.65715	0.11718	156.276	49.5499	223.833	121.364	123.633	17.9032	130.746	0	186	146	119	21	482	0	middle
121	pal-miR-9993b-3p_1ss1AT	TTCTCGCTGGGGCCTCCA	down	0.194165	-2.36464	0.120041	201.363	39.0976	92.0602	316.709	195.319	20.8871	77.4442	18.9616	76.5	381	188	24.5	285.5	5	middle
122	hsa-miR-376c-5p_L-1R+1	GTGGATATTCCTTCTATGTTT	down	0.277704	-1.84838	0.121113	18.2079	5.05643	18.051	17.872	18.7008	0	0	15.1693	15	21.5	18	0	0	4	middle
123	hsa-miR-376b-5p_L-1	GTGGATATTCCTTCTATGTTT	down	0.277704	-1.84838	0.121113	18.2079	5.05643	18.051	17.872	18.7008	0	0	15.1693	15	21.5	18	0	0	4	middle
124	efu-miR-9226_2ss4AG22GA	TCAGGTCCCTGTTCGGGCGCCA	down	0.246278	-2.02164	0.124118	652.324	160.653	364.631	562.761	1029.58	95.4839	143.767	242.708	303	677	991	112	530	64	middle
125	hsa-miR-1-3p	TGGAATGTAAAGAAGTATGTAT	up	7.3291	2.87364	0.126321	4.32935	31.7302	0	10.3907	2.59733	26.8548	53.1666	15.1693	0	12.5	2.5	31.5	196	4	middle
126	hsa-miR-30e-3p	CTTTCAGTCGGATGTTTACAGC	down	0.423652	-1.23905	0.129066	72.2001	30.5877	61.3735	77.3069	77.9199	31.5438	60.2193	0	51	93	75	37	222	0	middle
127	hsa-miR-92a-1-5p	AGGTTGGGATCGGTTGCAATGCT	down	0.428793	-1.22165	0.130053	101.851	43.6728	135.984	103.076	66.4916	77.5806	53.4378	0	113	124	64	91	197	0	middle
128	hsa-miR-574-3p	CACGCTCATGCACACACCCACA	down	0.63108	-0.664105	0.130087	10843.7	6843.23	9727.1	9300.94	13503	5849.24	9981.75	4698.68	8083	11189	12997	6861	36798	1239	high
129	bta-miR-2478_L-2	ATCCCACTTCTGACACCA	down	0.219553	-2.18736	0.13022	803.309	176.369	292.427	1167.92	949.583	189.263	309.505	30.3386	243	1405	914	222	1141	8	middle
130	hsa-miR-323a-5p	AGGTGGTCCGTGGCGCGTTCGC	down	0.365948	-1.45029	0.130914	15.178	5.55436	10.8306	23.2752	11.4282	8.52535	8.13774	0	9	28	11	10	30	0	middle
131	hsa-miR-425-5p_R+2	AATGACACGATCACTCCCGTTGAGT	down	0.504441	-0.987243	0.131186	744.213	375.411	1030.11	509.561	692.967	341.014	345.311	439.909	856	613	667	400	1273	116	middle
132	hsa-miR-99b-3p	CAAGCTCGTGTCTGTGGGTCCG	down	0.713516	-0.486981	0.132042	475.024	338.937	369.444	540.317	515.31	321.406	429.944	265.462	307	650	496	377	1585	70	middle
133	mmu-miR-3968_L-3_1ss14AT	ATCCCACTCCTGACACCA	down	0.308146	-1.69831	0.132525	1169.19	360.28	469.928	1551.96	1485.67	260.449	702.829	117.562	390.5	1867	1430	305.5	2591	31	middle
134	hsa-miR-4326_R+4	TGTTCCTCTGTCTCCCAGACTCTG	down	0.755188	-0.405091	0.133046	381.017	287.74	416.377	334.997	391.677	227.627	271.529	364.063	346	403	377	267	1001	96	middle
135	hsa-miR-4485-5p_L+1R+2	CACCGCCTGCCCAGTGACA	up	inf	inf	0.133678	0	48.6568	0	0	0	21.3134	37.4336	87.2234	0	0	0	25	138	23	middle
136	hsa-miR-22-3p	AAGCTGCCAGTTGAAGAACTGT	up	6.53624	2.70846	0.137947	983.157	6426.15	1315.32	902.745	731.408	10276.5	2414.74	6587.26	1093	1086	704	12054	8902	1737	high
137	hsa-miR-432-5p	TCTTGGAGTAGGTCATTGGGTGG	down	0.656014	-0.608202	0.139185	183.132	120.137	237.07	167.914	144.411	91.2212	147.836	121.354	197	202	139	107	545	32	middle
138	hsa-miR-365b-5p_R+1	AGGGACTTTCAGGGGCAGCTGTG	down	0.470671	-1.08721	0.139802	33.8471	15.9309	48.1361	31.5878	21.8176	13.6406	15.1904	18.9616	40	38	21	16	56	5	middle
139	hsa-miR-7974	AGGCTGTGATGCTCTCCTGAGCCC	down	-inf	-inf	0.141666	10.4356	0	19.2544	5.8188	6.23359	0	0	0	16	7	6	0	0	0	middle
140	hsa-miR-766-3p	ACTCCAGCCCCACAGCCTCAGC	down	0.120333	-3.0549	0.141751	57.1072	6.87187	101.086	30.7565	39.4794	0	20.6156	0	84	37	38	0	76	0	middle
141	hsa-miR-490-5p	CCATGGATCTCCAGGTGGGT	down	0.411813	-1.27994	0.143691	227.387	93.641	110.713	274.315	297.134	35.8065	173.063	72.0541	92	330	286	42	638	19	middle
142	pal-miR-9993b-3p	ATCTCGCTGGGGCCTCCA	down	0.231551	-2.1106	0.145972	392.549	90.8952	175.095	642.562	359.99	73.7442	179.98	18.9616	145.5	773	346.5	86.5	663.5	5	middle
143	hsa-miR-337-3p	CTCCTATATGATGCCTTTCTTC	down	0.420763	-1.24892	0.147726	19.3712	8.15068	19.2544	23.2752	15.584	6.82028	17.6318	0	16	28	15	8	65	0	middle
144	PC-3p-37014_60	TCGACTCCCGGTATGGGAACCA	down	0.383298	-1.38346	0.148949	27.0716	10.3765	24.068	41.5629	15.584	5.11521	7.05271	18.9616	20	50	15	6	26	5	middle
145	hsa-miR-675-3p_R+2	CTGTATGCCCTCACCGCTCAGC	up	3.73151	1.89976	0.149768	126.911	473.571	27.6782	196.177	156.879	658.157	603.278	159.277	23	236	151	772	2224	42	middle
146	hsa-miR-3944-5p_R+1	TGTGCAGCAGGCCAACCGAGAA	up	inf	inf	0.150622	0	10.1052	0	0	0	5.11521	6.23893	18.9616	0	0	0	6	23	5	middle
147	cja-miR-9933_L-4_1ss12AT	ATCACCCTTGACTGATGGCT	down	0.29811	-1.74608	0.152823	12.999	3.87513	4.81361	19.1189	15.0645	5.11521	6.51019	0	4	23	14.5	6	24	0	middle
148	hsa-let-7i-3p	CTGCGCAAGCTACTGCCTTGCT	down	0.388544	-1.36385	0.153164	48.5043	18.8461	73.4075	27.4315	44.674	26.4286	30.1096	0	61	33	43	31	111	0	middle
149	hsa-miR-143-5p_R+1	GGTGCAGTGCTGCATCTCTGGTC	up	2.23061	1.15744	0.153723	183.459	409.226	163.663	186.202	200.514	292.419	324.696	610.564	136	224	193	343	1197	161	middle
150	hsa-miR-25-5p_R+2	AGGCGGAGACTTGGGCAATTGCT	down	0.576815	-0.79382	0.154087	214.925	123.972	208.189	206.983	229.604	168.802	161.399	41.7155	173	249	221	198	595	11	middle
151	hsa-miR-3619-3p_R+1	GGGACCATCCTGCCTGCTGTGGG	down	0.319304	-1.647	0.154333	11.8934	3.79761	13.2374	14.1314	8.31145	0	11.3928	0	11	17	8	0	42	0	middle
152	hsa-miR-1910-5p	CCAGTCCTGTGCCTGCCGCCT	down	0.349705	-1.51579	0.154357	65.8134	23.0153	91.4585	78.9694	27.0122	16.1982	18.7168	34.1309	76	95	26	19	69	9	middle
153	hsa-miR-660-5p_R+1	TACCCATTGCATATCGGAGTTGT	down	0.397882	-1.32959	0.155746	20.745	8.25407	14.4408	24.9377	22.8565	19.6083	5.1539	0	12	30	22	23	19	0	middle
154	hsa-miR-483-3p_L-1R+2	CACTCCTCTCCTCCCGTCTTCT	down	0.329403	-1.60208	0.156601	6087.11	2005.11	3852.09	9921.05	4488.18	2554.19	461.41	2999.73	3201	11935	4320	2996	1701	791	high
155	hsa-miR-584-5p_R-1	TTATGGTTTGCCTGGGACTGA	up	1.68047	0.748865	0.157312	35.2626	59.2577	16.8476	55.6942	33.2458	46.0369	63.4744	68.2618	14	67	32	54	234	18	middle
156	pal-miR-9226-5p_L-3_1ss4AT	TGTCCCTGTTCGGGCGCCA	down	0.0368491	-4.76223	0.157524	17.1764	0.632935	3.0085	19.9502	28.5706	0	1.89881	0	2.5	24	27.5	0	7	0	middle
157	hsa-miR-146b-5p_R+1	TGAGAACTGAATTCCATAGGCTGT	up	2.85517	1.51358	0.157665	58.9021	168.176	113.12	28.2627	35.3237	268.122	141.597	94.808	94	34	34	314.5	522	25	middle
158	mmu-miR-5099_L+2R-1	TCTTAGATCGATGTGGTGCTC	down	-inf	-inf	0.157784	18.252	0	14.4408	34.0815	6.23359	0	0	0	12	41	6	0	0	0	middle
159	hsa-miR-93-5p	CAAAGTGCTGTTCGTGCAGGTAG	down	0.361646	-1.46735	0.158458	11370.8	4112.2	10774.1	10642.6	12695.7	649.631	867.483	10819.5	8953	12803	12220	762	3198	2853	high
160	hsa-miR-485-3p	GTCATACACGGCTCTCCTCTCT	down	0.781024	-0.356562	0.159507	1168.68	912.764	1128.79	1217.79	1159.45	719.539	888.641	1130.11	938	1465	1116	844	3276	298	middle
161	hsa-miR-199b-5p	CCCAGTGTTTAGACTATCTGTTC	up	2.85225	1.5121	0.159552	311.022	887.11	190.137	163.203	579.724	1424.59	516.204	720.541	158	196.333	558	1671	1903	190	middle
162	hsa-miR-410-3p	AATATAACACAGATGGCCTGT	up	2.02062	1.0148	0.160213	60.664	122.579	52.9497	53.2005	75.842	149.194	154.075	64.4694	44	64	73	175	568	17	middle
163	hsa-miR-31-3p_R+1	TGCTATGCCAACATATTGCCATC	down	-inf	-inf	0.160908	16.4556	0	31.2884	6.65006	11.4282	0	0	0	26	8	11	0	0	0	middle
164	hsa-miR-323a-3p_L+1	GCACATTACACGGTCGACCTCT	up	1.62464	0.700119	0.161956	315.534	512.629	280.393	352.453	313.757	346.982	667.566	523.34	233	424	302	407	2461	138	middle
165	mmu-mir-6236-p5_1ss14TG	AATCAACTAGCCCGGAAA	up	inf	inf	0.164699	0	9.224	0	0	0	15.3456	0.949403	11.377	0	0	0	18	3.5	3	middle
166	hsa-miR-655-3p	ATAATACATGGTTAACCTCTTT	up	5.42432	2.43944	0.164843	3.61021	19.5829	10.8306	0	0	28.1336	4.06887	26.5462	9	0	0	33	15	7	middle
167	hsa-mir-4449-p3	CCGGGGCTGCGCGAGGCACAGGC	up	inf	inf	0.167983	0	30.8084	0	0	0	35.8065	3.52635	53.0925	0	0	0	42	13	14	middle
168	ssc-mir-4332-p3_1ss11CA	CGCCGGGCGCATTTCCACC	up	10.8095	3.43423	0.170124	3.18649	34.4444	0	9.55946	0	57.5461	5.96768	39.8194	0	11.5	0	67.5	22	10.5	middle
169	mmu-mir-6236-p3_1ss13TG	AATGGATGGCGCGGGAGC	up	26.3991	4.72242	0.171396	1.52397	40.2315	0	4.57191	0	63.9401	3.66198	53.0925	0	5.5	0	75	13.5	14	middle
170	hsa-miR-29b-1-5p	GCTGGTTTCATATGGTGGTTTAGA	down	0.333503	-1.58423	0.173681	18.9785	6.3294	28.8816	20.7814	7.27252	11.9355	7.05271	0	24	25	7	14	26	0	middle
171	hsa-miR-3200-3p_R+1	CACCTTGCGCTACTCAGGTCTGC	down	0.57499	-0.798391	0.175712	72.0011	41.3999	43.3225	78.1382	94.5428	59.6774	37.9761	26.5462	36	94	91	70	140	7	middle
172	hsa-miR-15b-3p_R-1	CGAATCATTATTTGCTGCTCT	up	1.57485	0.655211	0.175897	18.0439	28.4164	14.4408	28.2627	11.4282	32.3963	22.5144	30.3386	12	34	11	38	83	8	middle
173	hsa-miR-889-3p	TTAATATCGGACAACCATTGT	up	11.344	3.50386	0.17612	1.66251	18.8596	0	4.98754	0	28.1336	1.89881	26.5462	0	6	0	33	7	7	middle
174	hsa-miR-376a-3p	ATCATAGAGGAAAATCCACGT	up	inf	inf	0.177835	0	9.29003	0	0	0	12.3618	0.339072	15.1693	0	0	0	14.5	1.25	4	middle
175	hsa-miR-486-5p	TCCTGTACTGAGCTGCCCCGAG	up	3.36865	1.75217	0.180352	315.873	1064.07	165.468	331.256	450.896	1676.94	1136.03	379.232	137.5	398.5	434	1967	4188	100	middle
176	hsa-mir-5100-p3_1ss17TC	ATCCCAGCGGTGCCTCCA	down	0.268079	-1.89927	0.18455	118.357	31.729	42.1191	194.514	118.438	18.7558	30.9234	45.5078	35	234	114	22	114	12	middle
177	mml-mir-136-p5	TGGATGAGCCCTCGGAGG	up	inf	inf	0.184981	0	7.50485	0	0	0	11.9355	10.5791	0	0	0	0	14	39	0	middle
178	hsa-miR-27b-3p	TTCACAGTGGCTAAGTTCTGC	up	2.87534	1.52373	0.185109	13035.3	37480.9	6573.58	10301.8	22230.5	48944	51367.2	12131.6	5462.5	12393	21397.5	57410	189366	3199	high
179	cgr-miR-1260_1ss14CA	ATCCCACCGCTGCAACCA	down	-inf	-inf	0.185379	3.56722	0	0	4.98754	5.71412	0	0	0	0	6	5.5	0	0	0	low
180	PC-3p-85771_21	TATGTCTGCGGACCACCCACC	up	inf	inf	0.185681	0	3.70721	0	0	0	5.96774	5.1539	0	0	0	0	7	19	0	low
181	PC-5p-61319_33	ACGGCCGCGGTACCCACC	up	inf	inf	0.185681	0	7.41443	0	0	0	11.9355	10.3078	0	0	0	0	14	38	0	middle
182	bta-miR-2478_L-1_1ss2TC	CATCCCACTTCTGACACCA	down	-inf	-inf	0.185691	1.86861	0	3.0085	0	2.59733	0	0	0	2.5	0	2.5	0	0	0	low
183	hsa-miR-10527-5p	AAAGCAAATGTTGGGTGAACGGC	up	inf	inf	0.185908	0	3.69429	0	0	0	5.11521	5.96768	0	0	0	0	6	22	0	low
184	PC-5p-102001_16	GTTATGGGCCCGGAGCGAGGA	up	inf	inf	0.186233	0	3.15178	0	0	0	5.11521	4.34013	0	0	0	0	6	16	0	low
185	hsa-miR-3126-5p	TGAGGGACAGATGCCAGAAGCA	up	inf	inf	0.187127	0	2.59634	0	0	0	4.26267	3.52635	0	0	0	0	5	13	0	low
186	hsa-miR-124-3p_R-3	TAAGGCACGCGGTGAATGC	up	inf	inf	0.18791	0	1.69214	0	0	0	2.27343	2.803	0	0	0	0	2.66667	10.3333	0	low
187	hsa-miR-337-5p	GAACGGCTTCATACAGGAGTT	up	inf	inf	0.188751	0	3.06136	0	0	0	5.11521	4.06887	0	0	0	0	6	15	0	low
188	ggo-mir-190b-p5	CTCTCCTGCCTGCTTCTGTG	up	inf	inf	0.188751	0	3.06136	0	0	0	5.11521	4.06887	0	0	0	0	6	15	0	low
189	hsa-miR-380-3p_R-1_2ss9AG18AG	TATGTAATGTGGTCCACGTCT	up	9.85385	3.30069	0.18905	4.36377	43	0	5.8188	7.27252	81.8433	16.818	30.3386	0	7	7	96	62	8	middle
190	hsa-miR-100-5p	AACCCGTAGATCCGAACTTGTG	down	0.476358	-1.06988	0.190696	14493.4	6904.05	21892.3	12887.4	8700.53	4029.93	12108.7	4573.54	18192	15503.5	8374.5	4727	44639	1206	high
191	bta-miR-150	TCTCCCAACCCTTGTACCAGTGT	up	inf	inf	0.190739	0	2.50592	0	0	0	4.26267	3.2551	0	0	0	0	5	12	0	low
192	hsa-miR-335-5p	TCAAGAGCAATAACGAAAAATGT	up	4.24249	2.08491	0.19155	121.919	517.238	229.85	100.582	35.3237	774.954	105.519	671.241	191	121	34	909	389	177	middle
193	hsa-mir-4763-p5	CTGCCCAGCCCTCCTGCTCTGGT	up	inf	inf	0.192282	0	2.97094	0	0	0	5.11521	3.79761	0	0	0	0	6	14	0	low
194	hsa-miR-99a-5p	AACCCGTAGATCCGATCTTGTG	up	1.44846	0.534521	0.19373	3548.74	5140.21	3012.11	4066.93	3567.17	4969.42	6689.22	3761.98	2503	4892.5	3433.5	5829	24660	992	high
195	hsa-miR-671-5p_R+1	AGGAAGCCCTGGAGGGGCTGGAGG	down	0.295795	-1.75733	0.194458	172.668	51.0743	300.85	128.845	88.3092	88.6636	64.5594	0	250	155	85	104	238	0	middle
196	hsa-miR-331-3p	GCCCCTGGGCCTATCCTAGAA	down	0.610168	-0.712721	0.194955	534.959	326.415	453.682	423.941	727.252	416.037	422.891	140.316	377	510	700	488	1559	37	middle
197	hsa-miR-10b-3p_L-1	CAGATTCGATTCTAGGGGAAT	up	9.20685	3.20271	0.195516	8.64058	79.5525	7.22041	4.15629	14.545	150.046	24.142	64.4694	6	5	14	176	89	17	middle
198	hsa-mir-6753-p3_1ss3TA	TCACTGCCCTGGCACCCA	up	inf	inf	0.195928	0	2.4155	0	0	0	4.26267	2.98384	0	0	0	0	5	11	0	low
199	hsa-miR-636_R+1	TGTGCTTGCTCGTCCCGCCCGCAG	down	-inf	-inf	0.196827	3.3911	0	6.01701	4.15629	0	0	0	0	5	5	0	0	0	0	low
200	cgr-mir-1285-p3_1ss6TC	ATAGCCACTGCACTCCAGC	up	3.25119	1.70097	0.196962	115.523	375.588	99.2806	170.408	76.8809	596.348	120.845	409.571	82.5	205	74	699.5	445.5	108	middle
201	hsa-miR-1270	CTGGAGATATGGAAGAGCTGTGT	up	inf	inf	0.197588	0	3.50054	0	0	0	4.26267	6.23893	0	0	0	0	5	23	0	low
202	PC-5p-80731_23	GTGTGTGCACCTGTGTCTGTCT	up	inf	inf	0.197588	0	3.50054	0	0	0	4.26267	6.23893	0	0	0	0	5	23	0	low
203	mmu-mir-6236-p3	GAATCAACTAGCCCTGAAA	up	7.5687	2.92005	0.199725	32.7493	247.87	15.6442	64.4224	18.1813	433.94	38.5186	271.151	13	77.5	17.5	509	142	71.5	middle
204	hsa-miR-369-3p	AATAATACATGGTTGATCTTT	up	6.05095	2.59716	0.200098	23.5502	142.501	28.8816	28.2627	13.5061	185.853	17.903	223.747	24	34	13	218	66	59	middle
205	hsa-miR-455-5p	TATGTGCCTTTGGACTACATCG	down	0.360496	-1.47195	0.200937	167.981	60.5563	85.4415	142.145	276.356	32.3963	12.7491	136.524	71	171	266	38	47	36	middle
206	hsa-miR-641	AAAGACATAGGATAGAGTCACCTC	up	15.1315	3.91948	0.200978	4.01134	60.6975	12.034	0	0	91.2212	90.8714	0	10	0	0	107	335	0	middle
207	hsa-miR-10b-5p_R-1	TACCCTGTAGAACCGAATTTGT	up	2.61907	1.38906	0.201416	2082.73	5454.82	3128.84	1898.59	1220.74	8993.39	2824.07	4546.99	2600	2284	1175	10549	10411	1199	high
208	hsa-miR-130a-3p	CAGTGCAATGTTAAAAGGGCAT	up	4.31791	2.11033	0.202165	35.3588	152.676	43.3225	19.1189	43.6351	160.277	39.8749	257.878	36	23	42	188	147	68	middle
209	hsa-miR-224-3p_L-1	AAATGGTGCCCTAGTGACTACA	up	14.325	3.84046	0.202797	1.9396	27.7847	0	5.8188	0	43.4793	39.8749	0	0	7	0	51	147	0	middle
210	hsa-miR-139-3p	TGGAGACGCGGCCCTGTTGGAGT	up	inf	inf	0.202947	0	3.25512	0	0	0	5.96774	3.79761	0	0	0	0	7	14	0	low
211	hsa-miR-181a-5p_R+2	AACATTCAACGCTGTCGGTGAGTTT	down	0.518535	-0.947486	0.203404	10552.3	5471.75	15463.7	6408.58	9784.66	8199.25	6554.95	1661.04	12850	7709.5	9418	9617.5	24165	438	high
212	hsa-miR-32-5p_R-1	TATTGCACATTACTAAGTTGC	up	inf	inf	0.20383	0	10.299	0	0	0	11.9355	0	18.9616	0	0	0	14	0	5	middle
213	hsa-mir-10395-p5	GGGGATGACTGTGACCACAT	up	inf	inf	0.207227	0	9.1195	0	0	0	17.0507	10.3078	0	0	0	0	20	38	0	middle
214	hsa-miR-215-5p_R+1	ATGACCTATGAATTGACAGACA	up	inf	inf	0.207719	0	8.41756	0	0	0	15.7719	0	9.4808	0	0	0	18.5	0	2.5	middle
215	hsa-miR-539-3p	ATCATACAAGGACAATTTCTTT	up	inf	inf	0.209599	0	24.5062	0	0	0	48.5945	2.17006	22.7539	0	0	0	57	8	6	middle
216	pal-miR-9993a-3p	ATCTCGGTGGGACCTCCA	down	0.283082	-1.82071	0.211307	366.703	103.807	141.4	639.237	319.471	104.009	135.358	72.0541	117.5	769	307.5	122	499	19	middle
217	pal-miR-9226-5p_L-3	AGTCCCTGTTCGGGCGCCA	down	0.0826389	-3.59703	0.212026	8.75319	0.723355	3.61021	4.98754	17.6618	0	2.17006	0	3	6	17	0	8	0	middle
218	hsa-miR-767-5p_R+1	TGCACCATGGTTGTCTGAGCATGC	down	0.0215186	-5.53827	0.21232	46.2212	0.994613	96.2721	21.6127	20.7786	0	2.98384	0	80	26	20	0	11	0	middle
219	hsa-miR-27a-3p_R+1_1ss19CT	TTCACAGTGGCTAAGTTCTGCT	up	2.0463	1.03302	0.212819	1776.31	3634.86	1324.34	1742.31	2262.27	5327.49	3855.39	1721.71	1100.5	2096	2177.5	6249	14213	454	high
220	hsa-miR-361-5p	TTATCAGAATCTCCAGGGGTAC	up	1.39433	0.479569	0.213253	898.967	1253.45	1034.93	745.638	916.337	1015.37	1091.54	1653.45	860	897	882	1191	4024	436	middle
221	PC-3p-13471_164	CGCCGCTTTCTGGGCTCGCTCT	up	1.35021	0.433183	0.219416	58.2118	78.5981	55.3565	71.4881	47.7908	75.023	100.094	60.6771	46	86	46	88	369	16	middle
222	hsa-miR-379-3p_R-1	TATGTAACATGGTCCACTAAC	down	0.550215	-0.861934	0.219618	68.0304	37.4313	59.5684	55.6942	88.8286	21.3134	72.019	18.9616	49.5	67	85.5	25	265.5	5	middle
223	hsa-let-7g-5p	TGAGGTAGTAGTTTGTACAGTT	up	2.54044	1.34508	0.22004	1967.14	4997.41	1720.66	2270.16	1910.59	7297.98	6071.14	1623.11	1429.83	2731	1839	8560.33	22381.4	428	high
224	PC-3p-43910_50	GGGTTCGACTCCCGGTGTGGGAAC	up	inf	inf	0.220046	0	25.0732	0	0	0	15.3456	6.78145	53.0925	0	0	0	18	25	14	middle
225	bta-miR-2478_L-1	TATCCCACTTCTGACACCA	down	-inf	-inf	0.220207	4.01756	0	0	7.89694	4.15573	0	0	0	0	9.5	4	0	0	0	low
226	bta-miR-1246_L+1R-2	AAATGGATTTTTGGAGCA	down	0.273675	-1.86946	0.220221	25.4874	6.97528	6.01701	42.3941	28.0511	18.7558	2.17006	0	5	51	27	22	8	0	middle
227	hsa-miR-6797-3p	TGCATGACCCTTCCCTCCCCAC	down	0.0533529	-4.22829	0.222122	8.4737	0.452097	9.62721	15.7939	0	0	1.35629	0	8	19	0	0	5	0	middle
228	cgr-miR-1260_L-1R+2_4	TCCCACCGCTGCCACCATA	down	-inf	-inf	0.222506	3.67106	0	0	3.74066	7.27252	0	0	0	0	4.5	7	0	0	0	low
229	cgr-miR-1260_L-1R+2_1	TCCCACCGCTGCCACCAAA	down	-inf	-inf	0.222506	3.67106	0	0	3.74066	7.27252	0	0	0	0	4.5	7	0	0	0	low
230	cgr-miR-1260_L-1R+2_2	TCCCACCGCTGCCACCAAT	down	-inf	-inf	0.222506	3.67106	0	0	3.74066	7.27252	0	0	0	0	4.5	7	0	0	0	low
231	cgr-miR-1260_L-1R+2_3	TCCCACCGCTGCCACCAGA	down	-inf	-inf	0.222506	3.67106	0	0	3.74066	7.27252	0	0	0	0	4.5	7	0	0	0	low
232	ssc-miR-4332_L-2_1ss20CA	CGGCCGCCGCCGGGCGCA	up	10.5943	3.40522	0.223163	3.01314	31.9222	0	5.40317	3.63626	31.97	3.11947	60.6771	0	6.5	3.5	37.5	11.5	16	middle
233	hsa-miR-486-3p	CGGGGCAGCTCAGTACAGGAT	up	6.31371	2.65849	0.22348	1.21209	7.65277	0	0	3.63626	4.26267	3.52635	15.1693	0	0	3.5	5	13	4	middle
234	mml-miR-1234_L-1R+3	CGGCCTGACCACCCACCCCACAGT	up	inf	inf	0.223554	0	2.14425	0	0	0	4.26267	2.17006	0	0	0	0	5	8	0	low
235	hsa-miR-4685-3p_1ss22GT	TCTCCCTTCCTGCCCTGGCTAT	up	inf	inf	0.22399	0	4.22389	0	0	0	4.26267	8.409	0	0	0	0	5	31	0	low
236	hsa-miR-130a-5p	GCTCTTTTCACATTGTGCTACT	down	0.0645566	-3.95329	0.224228	8.40373	0.542516	9.62721	0	15.584	0	1.62755	0	8	0	15	0	6	0	middle
237	hsa-miR-3928-3p	GGAGGAACCTTGGAGCTTCGGC	up	4.43034	2.14742	0.228281	7.67106	33.9854	7.22041	7.48131	8.31145	11.9355	63.4744	26.5462	6	9	8	14	234	7	middle
238	hsa-miR-1228-3p_R+1	TCACACCTGCCTCGCCCCCCA	down	0.147432	-2.76188	0.228608	6.13297	0.904193	8.42381	9.97509	0	0	2.71258	0	7	12	0	0	10	0	low
239	hsa-miR-122-5p_R-1	TGGAGTGTGACAATGGTGTTT	up	23.4922	4.55411	0.228783	8.61196	202.314	9.62721	9.97509	6.23359	194.378	10.5791	401.986	8	12	6	228	39	106	middle
240	PC-3p-98048_17	GGTCGGAGCTCTGTGGGCCC	down	-inf	-inf	0.228896	5.95094	0	12.034	5.8188	0	0	0	0	10	7	0	0	0	0	middle
241	PC-3p-77719_24	GGGATCCAACAGCTGCTCTGTT	up	inf	inf	0.228898	0	8.71904	0	0	0	8.52535	17.6318	0	0	0	0	10	65	0	middle
242	hsa-miR-1285-3p	TCTGGGCAACAAAGTGAGACCT	up	inf	inf	0.230272	0	2.51884	0	0	0	5.11521	2.44132	0	0	0	0	6	9	0	low
243	hsa-miR-561-5p	ATCAAGGATCTTAAACTTTGCC	up	inf	inf	0.230838	0	22.1183	0	0	0	46.0369	1.35629	18.9616	0	0	0	54	5	5	middle
244	hsa-miR-4742-3p_L-2R+1	TGTATTCTCCTTTGCCTGCAGT	up	inf	inf	0.233695	0	4.49515	0	0	0	4.26267	9.22277	0	0	0	0	5	34	0	low
245	PC-3p-125629_11	TTGCCCACCCCCTTCTGCCCAGA	down	0.12348	-3.01765	0.233995	5.12581	0.632935	0	9.14383	6.23359	0	1.89881	0	0	11	6	0	7	0	low
246	hsa-miR-26a-5p	TTCAAGTAATCCAGGATAGGCT	up	3.89713	1.96241	0.235195	1832.94	7143.21	1872.49	1815.47	1810.86	9058.89	11406.9	963.881	1556	2184	1743	10625.8	42051.7	254.167	high
247	mmu-mir-6236-p5_1ss16TG	CGAATCAACTAGCCCGGAAA	up	4.31566	2.10958	0.235216	9.73103	41.9958	3.0085	26.1846	0	58.3986	3.11947	64.4694	2.5	31.5	0	68.5	11.5	17	middle
248	hsa-miR-9-3p	ATAAAGCTAGATAACCGAAAGT	up	inf	inf	0.235492	0	0.96448	0	0	0	1.98925	0.904193	0	0	0	0	2.33333	3.33333	0	low
249	hsa-miR-382-3p_R+1	AATCATTCACGGACAACACTTT	up	3.77904	1.91802	0.237333	5.97993	22.5984	9.62721	8.31257	0	18.7558	7.32397	41.7155	8	10	0	22	27	11	middle
250	hsa-miR-299-3p	TATGTGGGATGGTAAACCGCTT	up	inf	inf	0.237681	0	2.05383	0	0	0	4.26267	1.89881	0	0	0	0	5	7	0	low
251	hsa-miR-6716-3p	TCCGAACTCTCCATTCCTCTGC	down	0.379106	-1.39933	0.238056	12.6409	4.79222	14.4408	14.1314	9.35038	0	14.3767	0	12	17	9	0	53	0	middle
252	hsa-miR-187-3p_R+1	TCGTGTCTTGTGTTGCAGCCGGT	up	inf	inf	0.239645	0	3.26804	0	0	0	6.82028	2.98384	0	0	0	0	8	11	0	low
253	hsa-miR-339-5p	TCCCTGTCCTCCAGGAGCTCACG	down	0.740858	-0.432731	0.240344	4451.39	3297.85	3965.21	4095.6	5293.36	2178.23	4552.52	3162.79	3295	4927	5095	2555	16783	834	high
254	hsa-miR-4725-5p_R+3	AGACCCTGCAGCCTTCCCACCCAT	down	-inf	-inf	0.241098	4.5945	0	9.62721	4.15629	0	0	0	0	8	5	0	0	0	0	low
255	hsa-miR-550a-5p	AGTGCCTGAGGGAGTAAGAGCCC	up	7.0222	2.81192	0.242066	1.38543	9.72875	0	4.15629	0	17.477	11.7093	0	0	5	0	20.5	43.1667	0	middle
256	PC-3p-81906_22	CATGTCCCTGCCACCTGCCAGT	down	0.166559	-2.58589	0.243307	4.8858	0.813774	8.42381	0	6.23359	0	2.44132	0	7	0	6	0	9	0	low
257	cgr-mir-1285-p5_1ss7TC	AACTCCCGTGCTGATCAGTA	up	4.17411	2.06147	0.243493	5.8188	24.2883	0	17.4564	0	46.0369	7.86648	18.9616	0	21	0	54	29	5	middle
258	hsa-miR-501-3p	AATGCACCCGGGCAAGGATTCT	up	1.90745	0.931645	0.244748	269.854	514.733	227.443	299.53	282.589	799.677	458.833	285.688	189	360.333	272	938	1691.5	75.3333	middle
259	hsa-let-7c-3p	CTGTACAACCTTCTAGCTTTCC	down	0.170369	-2.55326	0.246481	4.77653	0.813774	6.01701	8.31257	0	0	2.44132	0	5	10	0	0	9	0	low
260	PC-3p-80051_23	CCAGGAGGAAGGTGGGGACG	down	-inf	-inf	0.248931	6.99321	0	6.01701	14.9626	0	0	0	0	5	18	0	0	0	0	middle
261	bta-miR-2478_L-1_1ss11TC	TATCCCACTCCTGACACCA	down	0.105483	-3.24492	0.249366	3.42877	0.361677	0	6.65006	3.63626	0	1.08503	0	0	8	3.5	0	4	0	low
262	hsa-miR-548av-3p_L+2	CCAAAACTGCAGTTACTTTTGC	up	inf	inf	0.250155	0	1.58881	0	0	0	3.41014	1.35629	0	0	0	0	4	5	0	low
263	bta-miR-2478_L+1	CGTATCCCACTTCTGACACCA	down	0.196533	-2.34715	0.250243	5.78381	1.13671	0	9.55946	7.79199	3.41014	0	0	0	11.5	7.5	4	0	0	low
264	hsa-miR-423-5p	TGAGGGGCAGAGAGCGAGACTTT	up	2.08612	1.06082	0.251901	7226.85	15076	9243.33	5808.82	6628.38	11857.1	8554.12	24816.9	7681	6988	6380	13908	31535	6544	high
265	PC-5p-128789_11	CAAGAACAGGGTTTGTAC	up	inf	inf	0.25265	0	3.55222	0	0	0	7.67281	2.98384	0	0	0	0	9	11	0	low
266	hsa-miR-29a-5p_R+3	ACTGATTTCTTTTGGTGTTCAGAGT	down	0.0297782	-5.0696	0.252689	21.255	0.632935	46.9327	11.6376	5.19466	0	1.89881	0	39	14	5	0	7	0	middle
267	hsa-miR-4649-5p_R-1	TGGGCGAGGGGTGGGCTCTCAGA	up	inf	inf	0.254107	0	8.4777	0	0	0	5.11521	1.35629	18.9616	0	0	0	6	5	5	middle
268	hsa-miR-675-5p_R+1	TGGTGCGGAGAGGGCCCACAGTGT	up	21.8536	4.4498	0.254258	5.54134	121.098	0	8.31257	8.31145	252.35	110.945	0	0	10	8	296	409	0	middle
269	hsa-miR-6821-5p_R-1	GTGCGTGGTGGCTCGAGGCGGG	up	inf	inf	0.254688	0	1.96341	0	0	0	4.26267	1.62755	0	0	0	0	5	6	0	low
270	hsa-miR-3117-3p_L-1R+2_1ss4GA	TAAGACTCATATAGTGCCAGGT	up	4.49552	2.16849	0.256535	6.44201	28.9602	0	14.1314	5.19466	43.4793	43.4013	0	0	17	5	51	160	0	middle
271	hsa-miR-548h-5p	AAAAGTAATCGCGGTTTTTGTC	up	inf	inf	0.257818	0	0.467601	0	0	0	1.02304	0.379761	0	0	0	0	1.2	1.4	0	low
272	mdo-miR-181b-5p_R+3_2	AACATTCATTGCTGTCGGTGGGTTGT	down	0.100938	-3.30845	0.258554	13.4368	1.35629	28.8816	4.15629	7.27252	0	4.06887	0	24	5	7	0	15	0	middle
273	mdo-miR-181b-5p_R+3_1	AACATTCATTGCTGTCGGTGGGTAGT	down	0.100938	-3.30845	0.258554	13.4368	1.35629	28.8816	4.15629	7.27252	0	4.06887	0	24	5	7	0	15	0	middle
274	hsa-miR-9-5p	TCTTTGGTTATCTAGCTGTATGA	up	32.6605	5.02947	0.259957	0.554171	18.0995	0	1.66251	0	4.26267	9.58445	40.4514	0	2	0	5	35.3333	10.6667	middle
275	hsa-mir-1267-p3	TGGGGATTACATTTCAACATGA	up	inf	inf	0.260106	0	2.7126	0	0	0	5.96774	2.17006	0	0	0	0	7	8	0	low
276	hsa-miR-589-3p	TCAGAACAAATGCCGGTTCCCAGA	down	-inf	-inf	0.260144	10.392	0	22.8646	0	8.31145	0	0	0	19	0	8	0	0	0	middle
277	hsa-miR-500a-3p_L+1R-1_1ss22TA	AATGCACCTGGGCAAGGATTCA	up	2.28309	1.19099	0.260304	174.457	398.302	136.586	193.544	193.241	539.654	545.907	109.345	113.5	232.833	186	633	2012.5	28.8333	middle
278	hsa-miR-502-3p	AATGCACCTGGGCAAGGATTCA	up	2.28309	1.19099	0.260304	174.457	398.302	136.586	193.544	193.241	539.654	545.907	109.345	113.5	232.833	186	633	2012.5	28.8333	middle
279	hsa-miR-5684_L-1R-1_1ss6TC	ACTCCAGCCTGAGCAACA	up	2.14647	1.10196	0.261344	5.47212	11.7457	0	9.14383	7.27252	5.96774	10.3078	18.9616	0	11	7	7	38	5	middle
280	hsa-miR-320c_R-1	AAAAGCTGGGTTGAGAGGG	up	5.73677	2.52024	0.26238	4.27617	24.5314	1.92544	9.03299	1.87008	9.5423	13.2348	50.8171	1.6	10.8667	1.8	11.1929	48.7905	13.4	middle
281	mmu-let-7c-5p_R+2	TGAGGTAGTAGGTTGTATGGTTAT	up	inf	inf	0.265693	0	5.1034	0	0	0	0	3.93324	11.377	0	0	0	0	14.5	3	middle
282	hsa-miR-143-3p	TGAGATGAAGCACTGTAGCTC	up	3.34348	1.74135	0.267059	4201.08	14046.2	3630.66	5824.62	3147.96	27007.4	7463.12	7668.07	3017	7007	3030	31679	27513	2022	high
283	hsa-miR-6858-3p_1ss22TA	CAGCCAGCCCCTGCTCACCCCA	down	0.166142	-2.58951	0.267324	3.8096	0.632935	0	4.15629	7.27252	0	1.89881	0	0	5	7	0	7	0	low
284	hsa-miR-495-3p	AAACAAACATGGTGCACTTCTT	up	2.64996	1.40597	0.267665	52.1264	138.133	89.0517	34.0815	33.2458	189.263	24.142	200.993	74	41	32	222	89	53	middle
285	bta-miR-11987_L-1_1ss8TA	GAGGAAACTCTGGTGGAGGT	up	31.4058	4.97296	0.268475	0.692714	21.7553	0	2.07814	0	11.0829	4.88264	49.3002	0	2.5	0	13	18	13	middle
286	hsa-miR-1290_1ss13TG	TGGATTTTTGGAGCAGGGA	up	4.78599	2.25882	0.269835	14.027	67.133	0	31.1721	10.9088	57.5461	11.1216	132.731	0	37.5	10.5	67.5	41	35	middle
287	hsa-miR-4454_L-2	ATCCGAGTCACGGCACCA	down	0.399823	-1.32257	0.270671	24.6504	9.8558	18.051	42.3941	13.5061	23.871	5.69642	0	15	51	13	28	21	0	middle
288	hsa-let-7a-2-3p	CTGTACAGCCTCCTAGCTTTCC	down	0.390319	-1.35727	0.271019	38.4095	14.992	66.1871	28.2627	20.7786	0	7.05271	37.9232	55	34	20	0	26	10	middle
289	hsa-miR-1275_R+1	GTGGGGGAGAGGCTGTCG	down	0.274479	-1.86523	0.271677	22.0243	6.04522	6.01701	42.3941	17.6618	11.0829	7.05271	0	5	51	17	13	26	0	middle
290	hsa-miR-487b-5p	GTGGTTATCCCTGTCCTGTTCG	down	0.242368	-2.04473	0.273915	7.08827	1.71797	9.62721	11.6376	0	0	5.1539	0	8	14	0	0	19	0	middle
291	hsa-miR-191-3p	GCTGCGCTTGGATTTCGTCCCC	down	0.6908	-0.533659	0.274301	57.791	39.922	38.5089	79.8007	55.0634	40.0691	41.7737	37.9232	32	96	53	47	154	10	middle
292	hsa-miR-218-5p_R+1	TTGTGCTTGATCTAACCATGTG	up	inf	inf	0.274775	0	1.12379	0	0	0	2.5576	0.813774	0	0	0	0	3	3	0	low
293	hsa-miR-624-5p	TAGTACCAGTACCTTGTGTTCA	up	inf	inf	0.274775	0	1.87299	0	0	0	4.26267	1.35629	0	0	0	0	5	5	0	low
294	hsa-miR-6746-5p_L+1R+2	CCCGGGAGAAGGAGGTGGCCTGGAT	up	inf	inf	0.274775	0	1.87299	0	0	0	4.26267	1.35629	0	0	0	0	5	5	0	low
295	PC-3p-120247_12	TCTTGACTAGCTTGCTGTTT	up	inf	inf	0.274775	0	2.24759	0	0	0	5.11521	1.62755	0	0	0	0	6	6	0	low
296	hsa-miR-29b-3p	TAGCACCATTTGAAATCAGTGTT	up	3.09811	1.63139	0.276372	14.1152	43.7305	30.085	9.14383	3.11679	56.6936	4.34013	70.1579	25	11	3	66.5	16	18.5	middle
297	PC-5p-74762_25	CCGGCTGCTGTAGGCTTT	down	-inf	-inf	0.276736	7.27327	0	0	16.6251	5.19466	0	0	0	0	20	5	0	0	0	middle
298	hsa-mir-3138-p5	ACTTCCCCCACCTCACTGCCC	down	0.2651	-1.91539	0.277033	7.06522	1.87299	0	10.8063	10.3893	4.26267	1.35629	0	0	13	10	5	5	0	middle
299	bta-miR-378_R+1	ACTGGACTTGGAGTCAGAAGGCT	up	5.14966	2.36448	0.278084	3.16303	16.2885	4.81361	2.07814	2.59733	30.6912	18.1743	0	4	2.5	2.5	36	67	0	middle
300	hsa-miR-212-5p	ACCTTGGCTCTAGACTGCTTACT	up	3.83905	1.94075	0.278199	24.2424	93.0678	28.8816	19.9502	23.8954	132.995	146.208	0	24	24	23	156	539	0	middle
301	hsa-mir-1973-p3_1ss3GA	CTAACCGTGCAAAGGTAGCA	up	inf	inf	0.281491	0	12.1809	0	0	0	28.1336	8.409	0	0	0	0	33	31	0	middle
302	PC-5p-81611_22	TCAGACACAGGTATGGCTGGCTCC	up	inf	inf	0.282722	0	5.15395	0	0	0	11.9355	3.52635	0	0	0	0	14	13	0	middle
303	hsa-miR-140-3p_L-1R+2	ACCACAGGGTAGAACCACGGAC	up	1.40863	0.494288	0.284294	4628.45	6519.76	3995.29	5088.12	4801.94	5862.88	9050.79	4645.59	3320	6121	4622	6877	33366	1225	high
304	hsa-miR-146a-5p	TGAGAACTGAATTCCATGGGTT	up	3.25417	1.70229	0.286742	574.11	1868.25	107.103	778.888	836.34	2587.87	70.2558	2946.63	89	937	805	3035.5	259	777	high
305	mmu-mir-6236-p5_1	AAAATGGATGGCGCTGGAGC	up	20.4392	4.35327	0.287569	42.5755	870.21	22.2629	89.3601	16.1034	560.115	63.3387	1987.18	18.5	107.5	15.5	657	233.5	524	high
306	mmu-mir-6236-p5_2	AAAATGGATGGCGCTGGAGCG	up	20.4392	4.35327	0.287569	42.5755	870.21	22.2629	89.3601	16.1034	560.115	63.3387	1987.18	18.5	107.5	15.5	657	233.5	524	high
307	mmu-mir-6239-p5_1ss2GC	TCTTAGCGTTGGATCACT	up	inf	inf	0.288925	0	4.56619	0	0	0	2.98387	10.7147	0	0	0	0	3.5	39.5	0	middle
308	mmu-mir-6239-p3_1ss2GC	TCTTAGCGTTGGATCACT	up	inf	inf	0.288925	0	4.56619	0	0	0	2.98387	10.7147	0	0	0	0	3.5	39.5	0	middle
309	hsa-miR-4687-5p	CAGCCCTCCTCCCGCACCCAAA	down	0.0733003	-3.77004	0.291512	8.63483	0.632935	19.2544	6.65006	0	0	1.89881	0	16	8	0	0	7	0	middle
310	hsa-miR-199a-3p_R-1	ACAGTAGTCTGCACATTGGTT	up	2.19739	1.13579	0.292217	1409.66	3097.57	1113.95	1777.23	1337.8	5437.18	1503.04	2352.5	925.667	2138	1287.67	6377.67	5541	620.333	high
311	PC-3p-82645_22	AGCAGGACTGTGGCCATGGAAGTC	up	2.80046	1.48566	0.293331	12.1709	34.084	13.2374	23.2752	0	13.6406	24.142	64.4694	11	28	0	16	89	17	middle
312	hsa-miR-887-3p_R+3	GTGAACGGGCGCCATCCCGAGGCTT	down	0.18658	-2.42213	0.294113	24.7153	4.61139	52.9497	14.9626	6.23359	0	13.8342	0	44	18	6	0	51	0	middle
313	ppy-miR-1976_L-1R+1	TCCTGCCCTCCTTGCTGTAGA	up	inf	inf	0.295162	0	6.0969	0	0	0	14.4931	3.79761	0	0	0	0	17	14	0	middle
314	hsa-miR-192-5p	CTGACCTATGAATTGACAGCC	up	41.4033	5.37168	0.296473	3.32503	137.667	0	9.97509	0	329.505	47.4701	36.027	0	12	0	386.5	175	9.5	middle
315	hsa-miR-450b-5p_R-1	TTTTGCAATATGTTCCTGAAT	up	7.31527	2.87091	0.298438	30.5282	223.322	36.1021	27.4315	28.0511	492.765	33.0935	144.108	30	33	27	578	122	38	middle
316	hsa-miR-31-5p_R+1	AGGCAAGATGCTGGCATAGCTG	down	0.212393	-2.23519	0.298778	2040.11	433.305	4351.5	1062.35	706.473	173.917	936.383	189.616	3616	1278	680	204	3452	50	high
317	hsa-mir-12136-p3_1ss9GT	CAGCTTTGTGGGGTTCGA	up	inf	inf	0.299299	0	93.8915	0	0	0	9.37788	44.7576	227.539	0	0	0	11	165	60	middle
318	hsa-miR-708-5p	AAGGAGCTTACAATCTAGCTGGG	down	0.24368	-2.03694	0.301395	70.3422	17.141	146.815	42.3941	21.8176	27.2811	24.142	0	122	51	21	32	89	0	middle
319	hsa-miR-93-3p_R+1	ACTGCTGAGCTAGCACTTCCCGA	down	0.708793	-0.496563	0.301856	224.311	158.99	303.257	183.708	185.969	110.829	131.018	235.124	252	221	179	130	483	62	middle
320	pal-miR-9993b-3p_L+1_2	CATCTCGCTGGGGCCTCCA	down	0.110089	-3.18326	0.302874	8.62399	0.949403	0	19.1189	6.75305	0	2.84821	0	0	23	6.5	0	10.5	0	middle
321	pal-miR-9993b-3p_L+1_1	AATCTCGCTGGGGCCTCCA	down	0.110089	-3.18326	0.302874	8.62399	0.949403	0	19.1189	6.75305	0	2.84821	0	0	23	6.5	0	10.5	0	middle
322	hsa-miR-1234-3p_R+1	TCGGCCTGACCACCCACCCCACA	up	3.53597	1.82211	0.303025	1.73155	6.12272	0	0	5.19466	10.2304	8.13774	0	0	0	5	12	30	0	middle
323	ggo-mir-421-p5	ATCCGGTGCACATTGTAGGC	up	inf	inf	0.304406	0	2.81594	0	0	0	6.82028	1.62755	0	0	0	0	8	6	0	low
324	hsa-miR-5698_1ss22GT	TGGGGGAGTGCAGTGATTGTGT	up	inf	inf	0.304406	0	2.81594	0	0	0	6.82028	1.62755	0	0	0	0	8	6	0	low
325	hsa-mir-2110-p3	CACCGCGGTCTTTTCCTCCCAC	down	0.695287	-0.524319	0.306143	47.157	32.7877	52.9497	32.419	56.1023	28.1336	51.2678	18.9616	44	39	54	33	189	5	middle
326	bta-mir-2904-2-p3	TTGGCCTCGGATAGCCGGTCCCCCGC	up	9.69412	3.27711	0.307803	318.946	3091.9	359.817	384.041	212.981	1508.99	618.197	7148.52	299	462	205	1770	2279	1885	high
327	hsa-miR-103a-3p	AGCAGCATTGTACAGGGCTATGA	down	0.638084	-0.648183	0.308802	2021.91	1290.14	2156.09	1950.54	1959.08	1448.31	2139.59	282.528	1791.67	2346.5	1885.67	1698.83	7887.67	74.5	high
328	mdo-miR-26-5p_R+3	TTCAAGTAATCCAGGATAGGCTAG	down	0.426563	-1.22917	0.309634	6.14718	2.62216	7.22041	4.98754	6.23359	0	7.86648	0	6	6	6	0	29	0	low
329	hsa-miR-7976_R+3	TGCCCTGAGACTTTTGCTCTAA	up	3.10058	1.63254	0.309676	8.17375	25.3434	0	18.2877	6.23359	37.5115	38.5186	0	0	22	6	44	142	0	middle
330	hsa-miR-628-3p_R+3	TCTAGTAAGAGTGGCAGTCGAAGT	up	inf	inf	0.310077	0	7.74142	0	0	0	4.26267	0	18.9616	0	0	0	5	0	5	middle
331	hsa-miR-6816-3p_R+6	GAAGGACCTGCACCTTCGCCCACA	up	inf	inf	0.310077	0	7.74142	0	0	0	4.26267	0	18.9616	0	0	0	5	0	5	middle
332	mmu-miR-146a-5p_R+1	TGAGAACTGAATTCCATGGGTTA	up	4.79687	2.26209	0.310931	55.6988	267.18	10.8306	77.3069	78.9588	549.885	5.1539	246.501	9	93	76	645	19	65	middle
333	mmu-mir-3535-p3	TCTAGATAGTCAAGTTCTGATCCAG	up	62.6061	5.96823	0.312694	8.57135	536.619	7.22041	4.98754	13.5061	1321	68.8995	219.955	6	6	13	1549.5	254	58	middle
334	hsa-miR-320a-3p_R+1	AAAAGCTGGGTTGAGAGGGCGAA	up	1.1849	0.244764	0.313514	17832.2	21129.4	18267.4	17710.8	17518.6	20912.6	25514.8	16960.8	15179.8	21306	16862.1	24529.9	94061.1	4472.4	high
335	hsa-miR-654-3p_R-1	TATGTCTGCTGACCATCACCT	up	1.92212	0.942701	0.314873	363.253	698.218	367.038	313.384	409.339	612.12	1171.56	310.97	305	377	394	718	4319	82	middle
336	hsa-miR-629-5p_R+1_1ss10GC	TGGGTTTACCTTGGGAGAACTT	up	4.16036	2.05671	0.315485	12.9067	53.6966	9.62721	20.7814	8.31145	106.567	54.5229	0	8	25	8	125	201	0	middle
337	mmu-miR-3968_L-2_1ss14AT	AATCCCACTCCTGACACCA	down	0.455011	-1.13603	0.316566	12.9168	5.87728	3.0085	19.1189	16.6229	5.96774	11.6641	0	2.5	23	16	7	43	0	middle
338	bta-mir-2887-1-p3_1ss5CA	GGGAAACGGGGCGCGGCC	up	inf	inf	0.316845	0	37.2936	0	0	0	17.477	1.49192	92.9118	0	0	0	20.5	5.5	24.5	middle
339	hsa-miR-6516-3p_L+1R+3	GATCATGTATGATACTGCAAACAGGA	up	13.8022	3.78682	0.316948	1.38543	19.1219	0	4.15629	0	10.2304	1.62755	45.5078	0	5	0	12	6	12	middle
340	hsa-mir-222-p5	AAGGTGTAGGTACCCTCAAT	up	28.1252	4.81379	0.317261	1.38543	38.9655	0	4.15629	0	20.4608	1.62755	94.808	0	5	0	24	6	25	middle
341	hsa-miR-1260a	ATCCCACCTCTGCCACCA	down	0.493582	-1.01864	0.317915	338.34	166.999	276.181	411.057	327.783	7.67281	425.061	68.2618	229.5	494.5	315.5	9	1567	18	middle
342	hsa-miR-758-3p_R-1	TTTGTGACCTGGTCCACTAAC	down	0.646791	-0.628628	0.318945	171.61	110.996	169.68	128.014	217.137	76.7281	199.375	56.8848	141	154	209	90	735	15	middle
343	hsa-miR-335-3p	TTTTTCATTATTGCTCCTGACC	up	2.61283	1.38561	0.320011	49.0575	128.179	50.5429	66.5006	30.129	129.585	232.197	22.7539	42	80	29	152	856	6	middle
344	hsa-mir-4709-p5	CTTGCTCTCCAATGGTATCCAGT	up	inf	inf	0.32113	0	2.72552	0	0	0	6.82028	1.35629	0	0	0	0	8	5	0	low
345	hsa-miR-130b-3p	CAGTGCAATGATGAAAGGGCAT	up	3.52527	1.81773	0.322681	13.8443	48.8047	18.051	14.1314	9.35038	25.576	18.4455	102.393	15	17	9	30	68	27	middle
346	hsa-miR-190a-3p_L+1	ACTATATATCAAACATATTCCT	up	inf	inf	0.323838	0	10.5538	0	0	0	5.11521	0	26.5462	0	0	0	6	0	7	middle
347	hsa-mir-770-p3	GGGCCTGATGTGGTGCTGGGGC	down	0.143186	-2.80404	0.324076	6.94629	0.994613	15.6442	0	5.19466	0	2.98384	0	13	0	5	0	11	0	middle
348	PC-3p-65059_31	TCTGTGCTTCACCCCTACCCAGT	down	0.280987	-1.83143	0.324888	5.14867	1.44671	9.62721	5.8188	0	0	4.34013	0	8	7	0	0	16	0	low
349	hsa-miR-320d_R-1	AAAAGCTGGGTTGAGAGG	up	27.5258	4.78271	0.325884	0.277086	7.627	0	0.831257	0	0.974325	2.94509	18.9616	0	1	0	1.14286	10.8571	5	middle
350	hsa-miR-184	TGGACGGAGAACTGATAAGGGT	up	6.41773	2.68206	0.326464	1.66251	10.6696	0	4.98754	0	23.871	8.13774	0	0	6	0	28	30	0	middle
351	hsa-miR-656-3p	AATATTATACAGTCAACCTCT	up	11.5493	3.52974	0.330678	4.19337	48.4305	8.42381	4.15629	0	117.65	8.68026	18.9616	7	5	0	138	32	5	middle
352	PC-3p-111540_14	TGGCCCTTTGTACCCCTCCAGT	up	inf	inf	0.330966	0	3.0097	0	0	0	7.67281	1.35629	0	0	0	0	9	5	0	low
353	bta-miR-1246_L+6R+1	ATATTAAATGGATTTTTGGAGCAGGG	up	inf	inf	0.333446	0	2.16363	0	0	0	5.54147	0.949403	0	0	0	0	6.5	3.5	0	low
354	hsa-miR-29c-3p	TAGCACCATTTGAAATCGGTTA	down	0.311077	-1.68466	0.334962	2.03466	0.632935	3.61021	2.49377	0	0	1.89881	0	3	3	0	0	7	0	low
355	hsa-miR-200c-3p	TAATACTGCCGGGTAATGATGGA	up	9.77522	3.28913	0.336472	55.7857	545.317	32.4918	88.1133	46.7519	1313.76	280.481	41.7155	27	106	45	1541	1034	11	middle
356	hsa-miR-619-5p_L+1R-1_1ss17AG	TGCTGGGATTACAGGCGTGAGC	up	inf	inf	0.336744	0	99.5481	0	0	0	31.5438	9.22277	257.878	0	0	0	37	34	68	middle
357	hsa-miR-136-3p	CATCATCGTCTCAAATGAGTCT	up	2.82074	1.49608	0.337609	75.0902	211.81	68.5939	42.3941	114.282	218.249	18.9881	398.194	57	51	110	256	70	105	middle
358	PC-3p-178787_7	TCAGTAGCTCGAGGAAAAG	up	inf	inf	0.338416	0	10.2696	0	0	0	4.26267	0	26.5462	0	0	0	5	0	7	middle
359	hsa-miR-10a-3p_R-1	CAAATTCGTATCTAGGGGAAT	up	inf	inf	0.339111	0	5.92898	0	0	0	15.3456	2.44132	0	0	0	0	18	9	0	middle
360	eca-mir-1543-p5_1ss13GA	TTTTGGTGTTGTAGCTGAGTACCTTT	up	inf	inf	0.339111	0	1.64694	0	0	0	4.26267	0.678145	0	0	0	0	5	2.5	0	low
361	PC-5p-136308_10	CTGCCCTCTGGTTTCCTAGCTGTG	up	inf	inf	0.339111	0	3.29388	0	0	0	8.52535	1.35629	0	0	0	0	10	5	0	low
362	mml-miR-7170-3p_L+2	TCTGGGGCCCTGGGCAGACCTCC	up	3.14569	1.65338	0.339854	4.15573	13.0726	0	0	12.4672	4.26267	8.409	26.5462	0	0	12	5	31	7	middle
363	mmu-miR-452-3p_1ss20GA	TCAGTCTCATCTGCAAAGAAGT	up	5.85473	2.5496	0.341682	6.67218	39.0638	9.62721	0	10.3893	90.3687	4.06887	22.7539	8	0	10	106	15	6	middle
364	hsa-miR-128-3p	TCACAGTGAACCGGTCTCTTT	up	1.92157	0.942283	0.343821	211.544	406.496	158.247	261.846	214.539	193.099	309.641	716.748	131.5	315	206.5	226.5	1141.5	189	middle
365	PC-5p-59588_34	AAAAAGACACCCCCCAACCA	down	-inf	-inf	0.343939	13.3644	0	34.8987	0	5.19466	0	0	0	29	0	5	0	0	0	middle
366	hsa-miR-377-5p	AGAGGTTGCCCTTGGTGAATTC	up	1.57282	0.653356	0.344488	184.494	290.176	250.308	104.738	198.436	345.277	400.106	125.147	208	126	191	405	1475	33	middle
367	mmr-miR-1839_L+1R-1	AAGGTAGATAGAACAGGTCTTG	up	2.67471	1.41938	0.346217	21.6946	58.0267	27.6782	29.094	8.31145	113.387	11.3928	49.3002	23	35	8	133	42	13	middle
368	hsa-miR-576-3p	AAGATGTGGAAAAATTGGAATC	up	6.97973	2.80317	0.346224	2.07786	14.5029	0	0	6.23359	9.37788	0	34.1309	0	0	6	11	0	9	middle
369	hsa-miR-432-3p	CTGGATGGCTCCTCCATGTCT	up	inf	inf	0.346707	0	7.22473	0	0	0	0	2.71258	18.9616	0	0	0	0	10	5	middle
370	hsa-miR-145-3p	GGATTCCTGGAAATACTGTTCT	up	2.88461	1.52838	0.347445	79.4926	229.305	105.899	80.6319	51.9466	474.009	130.475	83.431	88	97	50	556	481	22	middle
371	hsa-miR-378a-3p	ACTGGACTTGGAGTCAGAAGGC	up	1.84763	0.885677	0.347971	494.255	913.201	314.088	642.977	525.699	1069.5	1416.01	254.085	261	773.5	506	1254.5	5220.17	67	middle
372	hsa-miR-363-3p	AATTGCACGGTATCCATCTGTA	up	inf	inf	0.348808	0	25.2402	0	0	0	66.4977	9.22277	0	0	0	0	78	34	0	middle
373	cgr-mir-1973-p3_1ss20AT	CCGTGCAAAGGTAGCATAATC	up	inf	inf	0.34898	0	7.44029	0	0	0	19.6083	2.71258	0	0	0	0	23	10	0	middle
374	hsa-mir-3132-p3	CTTGAGCCCTCCCTCTCTCATC	down	0.255839	-1.96669	0.349074	4.5945	1.17545	9.62721	4.15629	0	0	3.52635	0	8	5	0	0	13	0	low
375	hsa-miR-937-3p	ATCCGCGCTCTGACTCTCTGCC	down	0.451889	-1.14596	0.349277	21.4672	9.70078	12.034	39.9003	12.4672	19.6083	9.49403	0	10	48	12	23	35	0	middle
376	hsa-miR-181a-2-3p	ACCACTGACCGTTGACTGTACC	down	0.657824	-0.604227	0.349591	1826.94	1201.81	1160.08	1826.27	2494.47	1445.05	1822.85	337.516	964	2197	2401	1695	6720	89	high
377	hsa-miR-132-3p	TAACAGTCTACAGCCATGGTCG	down	0.671309	-0.574952	0.350479	487.741	327.425	694.363	382.378	386.482	216.544	549.569	216.162	577	460	372	254	2026	57	middle
378	mmu-mir-6240-p5_1ss2GA_2	CAATGTGATTTCTGCCCAGTGCTC	up	12.0879	3.59549	0.350533	0.692714	8.37348	0	2.07814	0	4.26267	0	20.8578	0	2.5	0	5	0	5.5	middle
379	mmu-mir-6240-p5_1ss2GA_1	CAATGTGATTTCTGCCCAGT	up	12.0879	3.59549	0.350533	0.692714	8.37348	0	2.07814	0	4.26267	0	20.8578	0	2.5	0	5	0	5.5	middle
380	mmu-mir-6240-p3_1ss2GA	CAATGTGATTTCTGCCCAGT	up	12.0879	3.59549	0.350533	0.692714	8.37348	0	2.07814	0	4.26267	0	20.8578	0	2.5	0	5	0	5.5	middle
381	bta-mir-2904-2-p5_1ss19TC	GTCCCCGCCGGCGGGCCGC	up	inf	inf	0.351115	0	57.0874	0	0	0	12.788	6.78145	151.693	0	0	0	15	25	40	middle
382	hsa-miR-18a-3p	ACTGCCCTAAGTGCTCCTTCTGG	down	0.644322	-0.634145	0.352195	73.2812	47.2167	115.527	60.6818	43.6351	56.2673	39.8749	45.5078	96	73	42	66	147	12	middle
383	hsa-miR-378c_R-5	ACTGGACTTGGAGTCAGAAG	down	0.336532	-1.57118	0.352991	2.86592	0.964473	3.61021	4.98754	0	0	2.89342	0	3	6	0	0	10.6667	0	low
384	hsa-miR-542-3p	TGTGACAGATTGATAACTGAAA	up	2.96217	1.56665	0.353793	46.0409	136.381	71.0007	51.5379	15.584	123.618	12.4779	273.047	59	62	15	145	46	72	middle
385	PC-3p-91611_19	TCCTCCCGGGCTGCGCCTCGCT	up	inf	inf	0.356673	0	9.93378	0	0	0	0	3.2551	26.5462	0	0	0	0	12	7	middle
386	mmu-mir-6236-p3_1ss2AG	CGGCCGTCGCCGGCAGTC	up	22.4637	4.48952	0.35674	14.649	329.07	3.0085	33.6659	7.27252	97.1889	32.9578	857.064	2.5	40.5	7	114	121.5	226	middle
387	hsa-miR-346	TGTCTGCCCGCATGCCTGCCTCT	down	0.54134	-0.885393	0.357266	17.9274	9.70483	24.068	5.8188	23.8954	8.52535	1.62755	18.9616	20	7	23	10	6	5	middle
388	hsa-mir-4284-p5_1ss3GC	GACGGGCTCACATCACCC	up	17.5029	4.12952	0.35874	2.00567	35.105	6.01701	0	0	10.2304	4.06887	91.0157	5	0	0	12	15	24	middle
389	hsa-miR-374b-3p	CTTAGCAGGTTGTATTATCATT	up	inf	inf	0.359357	0	6.03232	0	0	0	16.1982	1.89881	0	0	0	0	19	7	0	middle
390	hsa-miR-146b-3p	GCCCTGTGGACTCAGTTCTGGT	up	2.53951	1.34455	0.359675	14.5625	36.9817	21.6612	7.48131	14.545	47.7419	63.2031	0	18	9	14	56	233	0	middle
391	hsa-miR-196b-5p	TAGGTAGTTTCCTGTTGTTGGG	down	0.851769	-0.231466	0.360115	285.371	243.07	237.07	354.116	264.927	260.023	211.31	257.878	197	426	255	305	779	68	middle
392	hsa-miR-4508_L+2R-1	AAGCGGGGCTGGGCGCGC	up	5.52144	2.46505	0.361771	17.7693	98.112	8.42381	15.7939	29.0901	25.576	33.636	235.124	7	19	28	30	124	62	middle
393	hsa-mir-3929-p5_1ss1TA	AAATCCCAGCACTTTGGGAGG	up	inf	inf	0.361773	0	14.062	0	0	0	4.26267	0	37.9232	0	0	0	5	0	10	middle
394	PC-5p-7484_310	CCGCCGCGGCGGCCGTCGGGT	down	0.544853	-0.876062	0.361778	83.151	45.3051	118.535	93.5164	37.4015	12.3618	23.0569	100.496	98.5	112.5	36	14.5	85	26.5	middle
395	cja-let-7a-2-p5_1ss1GA	AAGACCGACTGCCCTTTGGG	up	inf	inf	0.361826	0	5.37355	0	0	0	14.4931	1.62755	0	0	0	0	17	6	0	middle
396	hsa-miR-625-3p	GACTATAGAACTTTCCCCCTCA	down	0.63326	-0.659129	0.362545	604.753	382.966	571.616	606.818	635.826	109.124	292.687	747.087	475	730	612	128	1079	197	middle
397	hsa-miR-107	AGCAGCATTGTACAGGGCTATCA	down	0.716896	-0.480165	0.362729	150.638	107.992	170.482	144.639	136.793	106.851	171.616	45.5078	141.667	174	131.667	125.333	632.667	12	middle
398	hsa-miR-30e-5p_R+2	TGTAAACATCCTTGACTGGAAGCT	up	2.20273	1.13929	0.363289	1322.15	2912.33	1883.32	494.598	1588.53	3206.38	428.045	5102.57	1565	595	1529	3761	1578	1345.5	high
399	hsa-miR-148a-3p	TCAGTGCACTACAGAACTTTGT	up	8.53926	3.09411	0.36434	106.55	909.86	21.6612	179.552	118.438	2286.5	139.698	303.386	18	216	114	2682	515	80	high
400	bta-miR-2904_L-1R+5	GGAGCCTCGGTTGGCCTCGGATA	up	2.68096	1.42275	0.365207	339.18	909.327	238.274	498.754	280.511	545.622	301.368	1880.99	198	600	270	640	1111	496	high
401	oga-miR-100_R+1	AACCCGTAGATCCGAACTTGTGA	down	0.462702	-1.11184	0.366284	1440.79	666.658	2744.96	863.676	713.746	630.876	1217.41	151.693	2281	1039	687	740	4488	40	high
402	hsa-miR-377-3p	ATCACACAAAGGCAACTTTTGT	up	9.50964	3.24939	0.367286	3.61021	34.3317	10.8306	0	0	12.788	2.98384	87.2234	9	0	0	15	11	23	middle
403	hsa-miR-874-3p_R+1	CTGCCCTGGCCCGAGGGACCGAC	down	0.7363	-0.441634	0.367327	166.717	122.754	231.053	103.907	165.19	161.982	100.094	106.185	192	125	159	190	369	28	middle
404	PC-5p-26691_84	CATATCTACCACCTAGTTCT	down	0.45206	-1.14541	0.368036	27.9633	12.6411	13.2374	37.4066	33.2458	0	0	37.9232	11	45	32	0	0	10	middle
405	efu-mir-9298-p3_1ss15TC	TGTGCTGATTGTCACGTTCTGATT	down	0.536481	-0.898402	0.368099	11.7258	6.29066	15.6442	9.14383	10.3893	15.3456	3.52635	0	13	11	10	18	13	0	middle
406	mmu-miR-146a-5p_R+2	TGAGAACTGAATTCCATGGGTTAA	up	7.32181	2.8722	0.369429	5.88746	43.1069	0	4.15629	13.5061	106.567	0	22.7539	0	5	13	125	0	6	middle
407	mmu-mir-6236-p3_1ss23GC	AAAATGGATGGCGCTGGAGCGTCGGG	up	39.7832	5.31409	0.369667	8.16762	324.934	12.034	12.4689	0	72.4654	26.312	876.026	10	15	0	85	97	231	middle
408	hsa-miR-1271-5p	CTTGGCACCTAGCAAGCACTCA	up	2.06017	1.04277	0.370715	428.834	883.472	403.14	460.516	422.845	1171.38	1380.43	98.6003	335	554	407	1374	5089	26	middle
409	bta-miR-1246_L-1R+2	ATGGATTTTTGGAGCAGGGA	up	43.3616	5.43835	0.372123	7.9657	345.406	0	12.4689	11.4282	64.7926	34.721	936.703	0	15	11	76	128	247	middle
410	PC-5p-139317_9	GAAGGGTCTGGGCGGCAGGGGC	up	inf	inf	0.372203	0	9.66252	0	0	0	0	2.44132	26.5462	0	0	0	0	9	7	middle
411	mmu-miR-3535	TGGATATGATGACTGATTACCTGAGA	up	1.66777	0.737919	0.374289	26.5378	44.259	25.2714	44.4723	9.86985	58.3986	15.5973	58.781	21	53.5	9.5	68.5	57.5	15.5	middle
412	hsa-miR-127-5p_R+1	CTGAAGCTCAGAGGGCTCTGATT	down	0.339236	-1.55964	0.374471	8.26268	2.803	15.6442	9.14383	0	0	8.409	0	13	11	0	0	31	0	middle
413	pal-miR-9995-3p	ATCTCGGTGGAACCTCCA	down	0.440427	-1.18302	0.375219	84.367	37.1575	31.8901	166.667	54.5439	57.1198	29.7028	24.6501	26.5	200.5	52.5	67	109.5	6.5	middle
414	hsa-miR-3177-3p	TGCACGGCACTGGGGACACGT	down	0.329299	-1.60253	0.37559	17.4557	5.74812	0	35.7441	16.6229	9.37788	7.86648	0	0	43	16	11	29	0	middle
415	bta-miR-11987_L-1R-2_1ss8TA	GAGGAAACTCTGGTGGAG	up	23.5047	4.55487	0.375837	3.32503	78.1536	0	9.97509	0	17.477	6.51019	210.474	0	12	0	20.5	24	55.5	middle
416	hsa-miR-199a-5p	CCCAGTGTTCAGACTACCTGTTC	up	1.22033	0.287269	0.376731	4350.64	5309.21	4606.62	2823.64	5621.66	6110.54	5235.96	4581.12	3828	3396.83	5411	7167.5	19302.5	1208	high
417	bta-miR-378_L-1R+1	CTGGACTTGGAGTCAGAAGGCT	up	2.92294	1.54742	0.377186	1.38543	4.04952	0	4.15629	0	7.67281	4.47576	0	0	5	0	9	16.5	0	low
418	efu-mir-9298-p3_1ss18CT	CACAGATGATGAACTTATTG	down	0.289557	-1.78808	0.378537	6.89225	1.9957	0	14.9626	5.71412	3.41014	2.57695	0	0	18	5.5	4	9.5	0	middle
419	mmu-miR-6239_R-2_1ss6TG	TAGCGGTGGATCACTCGG	down	0.480996	-1.0559	0.379072	7.2643	3.4941	3.61021	10.3907	7.79199	9.80415	0.678145	0	3	12.5	7.5	11.5	2.5	0	middle
420	hsa-miR-7704_1ss19GC	CGGGGTCGGCGGCGACGTC	up	22.6509	4.5015	0.379082	21.7289	492.18	13.2374	20.7814	31.1679	108.272	37.1623	1331.1	11	25	30	127	137	351	middle
421	hsa-miR-15a-5p	TAGCAGCACATAATGGTTTGTG	down	0.525004	-0.9296	0.38037	40.594	21.312	74.6109	27.4315	19.7397	23.0184	10.5791	30.3386	62	33	19	27	39	8	middle
422	oga-miR-28b_R+1	TCGAGGAGCTCACAGTCTAGTT	up	3.0488	1.60824	0.380826	1.38543	4.22389	0	4.15629	0	4.26267	8.409	0	0	5	0	5	31	0	low
423	hsa-miR-330-3p_L-1R+2	CAAAGCACACGGCCTGCAGAGAGG	down	0.823384	-0.280362	0.381699	572.39	471.297	630.583	536.992	549.595	412.627	648.578	352.686	524	646	529	484	2391	93	middle
424	PC-5p-145754_9	CACCCTTTCCTGTGCCCTTTTAA	up	inf	inf	0.382929	0	12.1907	0	0	0	0	2.44132	34.1309	0	0	0	0	9	9	middle
425	hsa-miR-376c-3p	AACATAGAGGAAATTCCACGT	up	2.27427	1.18541	0.383619	17.3708	39.5061	30.085	15.7939	6.23359	53.7097	0.339072	64.4694	25	19	6	63	1.25	17	middle
426	bta-miR-1246_L-1R+3	ATGGATTTTTGGAGCAGGGAG	up	103.047	6.68716	0.385196	4.22542	435.417	0	9.55946	3.11679	64.3664	24.5488	1217.33	0	11.5	3	75.5	90.5	321	middle
427	hsa-miR-2355-5p_R+1	ATCCCCAGATACAATGGACAAT	up	inf	inf	0.385727	0	7.27237	0	0	0	20.4608	1.35629	0	0	0	0	24	5	0	middle
428	hsa-miR-340-5p	TTATAAAGCAATGAGACTGATT	up	2.69717	1.43145	0.387557	26.6239	71.8093	32.4918	34.9128	12.4672	151.751	14.3767	49.3002	27	42	12	178	53	13	middle
429	hsa-miR-185-3p_R-1	AGGGGCTGGCTTTCCTCTGGT	down	0.595076	-0.748854	0.388029	44.694	26.5963	21.6612	61.513	50.9076	30.6912	49.0977	0	18	74	49	36	181	0	middle
430	hsa-miR-182-5p	TTTGGCAATGGTAGAACTCACACT	up	inf	inf	0.388848	0	36.4652	0	0	0	103.157	6.23893	0	0	0	0	121	23	0	middle
431	ggo-mir-338-p5	CGCCGCACGGCTGTCCTCTCC	up	inf	inf	0.38932	0	8.03674	0	0	0	0	1.35629	22.7539	0	0	0	0	5	6	middle
432	hsa-miR-183-5p	TATGGCACTGGTAGAATTCACT	up	inf	inf	0.390487	0	43.2726	0	0	0	122.765	7.05271	0	0	0	0	144	26	0	middle
433	hsa-miR-497-5p_R+1	CAGCAGCACACTGTGGTTTGTA	down	0.676408	-0.564034	0.391191	23.4375	15.8533	32.4918	27.4315	10.3893	8.52535	20.0731	18.9616	27	33	10	10	74	5	middle
434	mmu-miR-2137_L-2R-1_1ss16AG	CGGCGGGAGCCCCGGGGA	up	82.2969	6.36277	0.391207	7.16056	589.291	3.61021	13.7157	4.15573	94.6313	12.2066	1661.04	3	16.5	4	111	45	438	middle
435	hsa-miR-197-5p	CGGGTAGAGAGGGCAGTGGGAGG	down	0.747937	-0.419011	0.392392	23.8385	17.8297	33.6952	23.2752	14.545	19.6083	14.9192	18.9616	28	28	14	23	55	5	middle
436	hsa-miR-1246_R+1	AATGGATTTTTGGAGCAGGG	up	6.52482	2.70594	0.392475	40.4878	264.176	0	91.8539	29.6095	99.3203	18.1743	675.033	0	110.5	28.5	116.5	67	178	middle
437	hsa-miR-200b-3p_R+1	TAATACTGCCTGGTAATGATGAC	up	inf	inf	0.392971	0	294.834	0	0	0	840.599	13.5629	30.3386	0	0	0	986	50	8	middle
438	PC-3p-90270_19	TGCTCGCCCTGTCTCCCGCTAGT	down	0.296547	-1.75367	0.393287	8.84232	2.62216	19.2544	0	7.27252	0	7.86648	0	16	0	7	0	29	0	middle
439	hsa-miR-2277-5p_R-1	AGCGCGGGCTGAGCGCTGCCAGT	up	2.21898	1.1499	0.394691	15.6823	34.7987	26.4748	9.14383	11.4282	46.8894	57.5067	0	22	11	11	55	212	0	middle
440	hsa-miR-3195_L+3R-1	CGGCGCGCCGGGCCCGGGT	up	inf	inf	0.39474	0	102.167	0	0	0	14.4931	0	292.009	0	0	0	17	0	77	middle
441	hsa-mir-3159-p3	CTCACGCCTGTAATCCCAGC	up	24.503	4.61489	0.396908	2.77086	67.8943	0	8.31257	0	11.0829	2.98384	189.616	0	10	0	13	11	50	middle
442	hsa-miR-504-5p	AGACCCTGGTCTGCACTCTATC	up	inf	inf	0.397029	0	20.7967	0	0	0	59.6774	2.71258	0	0	0	0	70	10	0	middle
443	hsa-miR-4492_L+1	CGGGGCTGGGCGCGCGCC	up	30.8205	4.94582	0.39788	2.49377	76.8593	0	7.48131	0	12.788	1.62755	216.162	0	9	0	15	6	57	middle
444	hsa-miR-450a-5p	TTTTGCGATGTGTTCCTAATAT	up	3.81232	1.93067	0.397913	83.5756	318.617	71.6024	93.9321	85.1924	758.756	119.354	77.7426	59.5	113	82	890	440	20.5	middle
445	hsa-miR-532-5p	CATGCCTTGAGTGTAGGACCGT	up	1.35697	0.440384	0.398825	128.155	173.902	85.4415	142.145	156.879	125.323	256.068	140.316	71	171	151	147	944	37	middle
446	hsa-miR-132-5p	ACCGTGGCTTTCGATTGTTACT	up	2.49672	1.32004	0.399316	32.8628	82.0494	49.3395	27.4315	21.8176	86.106	160.042	0	41	33	21	101	590	0	middle
447	bta-miR-1246_R+3	AATGGATTTTTGGAGCAGGGAG	up	20.5309	4.35972	0.40333	80.5524	1653.81	55.3565	150.458	35.8431	264.712	53.0309	4643.7	46	181	34.5	310.5	195.5	1224.5	high
448	eca-mir-8986a-p3	AGTCCTCGAAGAGTAACTGCTGACCT	up	inf	inf	0.40333	0	43.1364	0	0	0	4.26267	0	125.147	0	0	0	5	0	33	middle
449	mmu-miR-2137_L-1_1ss16AG	CCGGCGGGAGCCCCGGGGAG	up	inf	inf	0.404668	0	92.5934	0	0	0	8.52535	0	269.255	0	0	0	10	0	71	middle
450	hsa-miR-30a-5p_R+2	TGTAAACATCCTCGACTGGAAGCT	up	2.73831	1.45329	0.404718	3269.65	8953.31	3817.19	1749.8	4241.96	5564.07	1727.51	19568.4	3172	2105	4083	6526.5	6368.5	5160	high
451	bta-mir-12034-p5_1ss2TG	CGCCCCCGGGGAGCCCGGCG	up	inf	inf	0.405257	0	45.5871	0	0	0	2.13134	1.89881	132.731	0	0	0	2.5	7	35	middle
452	ssc-mir-4332-p5_1ss17CT	GGGGCCGGGGGTGGGGTC	up	inf	inf	0.405707	0	7.81069	0	0	0	0	0.678145	22.7539	0	0	0	0	2.5	6	middle
453	bta-mir-2887-1-p5_1ss14AT_1	GTCCGGTGCGGAGTGCCCTT	up	26.4679	4.72617	0.4058	18.0273	477.145	7.22041	43.2254	3.63626	56.6936	18.9881	1355.75	6	52	3.5	66.5	70	357.5	middle
454	bta-mir-2887-1-p5_1ss14AT_2	GTCCGGTGCGGAGTGCCCTTCGTC	up	26.4679	4.72617	0.4058	18.0273	477.145	7.22041	43.2254	3.63626	56.6936	18.9881	1355.75	6	52	3.5	66.5	70	357.5	middle
455	bta-miR-11987_L-2_1ss8TA	AGGAAACTCTGGTGGAGGT	up	11.3352	3.50273	0.405837	4.6941	53.2085	4.21191	4.15629	5.71412	10.2304	3.39072	146.004	3.5	5	5.5	12	12.5	38.5	middle
456	bta-miR-199c_L-1R+2	ACAGTAGTCTGCACATTGGCT	up	5.7713	2.5289	0.405957	0.692714	3.99786	0	2.07814	0	10.2304	1.76318	0	0	2.5	0	12	6.5	0	middle
457	hsa-miR-148a-5p	AAAGTTCTGAGACACTCCGACT	up	3.95373	1.98322	0.406051	1.73155	6.8461	0	0	5.19466	16.1982	4.34013	0	0	0	5	19	16	0	middle
458	hsa-miR-154-5p	TAGGTTATCCGTGTTGCCTTCG	down	0.553008	-0.854628	0.406275	39.033	21.5855	37.3055	25.769	54.0244	0	11.6641	53.0925	31	31	52	0	43	14	middle
459	pal-mir-10001-p5_1ss18CT	GCGGGCGGGGCCGGGGGT	up	225.556	7.81734	0.407214	1.38543	312.492	0	4.15629	0	22.1659	5.1539	910.157	0	5	0	26	19	240	middle
460	mmu-miR-2137_L-2_1ss16AG	CGGCGGGAGCCCCGGGGAG	up	inf	inf	0.407507	0	225.78	0	0	0	14.4931	2.98384	659.864	0	0	0	17	11	174	middle
461	PC-3p-59781_34	GGAGGAACCTTGGAGCTTCGGCT	up	4.64996	2.21722	0.407854	2.07786	9.66197	0	0	6.23359	5.11521	23.8707	0	0	0	6	6	88	0	middle
462	hsa-mir-3196-p5_1ss3GT	GGTCGGGGCGGCAGGGGCC	up	inf	inf	0.408263	0	44.0647	0	0	0	0	3.2551	128.939	0	0	0	0	12	34	middle
463	hsa-miR-22-5p	AGTTCTTCAGTGGCAAGCTTTA	down	0.741594	-0.431298	0.408798	56.7337	42.0734	74.6109	62.3443	33.2458	56.2673	47.1989	22.7539	62	75	32	66	174	6	middle
464	hsa-miR-26b-5p_R+1	TTCAAGTAATTCAGGATAGGTT	up	1.87515	0.907004	0.408955	361.639	678.126	421.191	412.304	251.421	1278.23	472.984	283.16	350	496	242	1499.33	1743.67	74.6667	middle
465	bta-mir-2887-1-p3_1ss3TC	CGCCGGGACCGGGGTCCG	up	inf	inf	0.409052	0	9.70685	0	0	0	0	0.678145	28.4424	0	0	0	0	2.5	7.5	middle
466	cgr-miR-532-5p_R+2	CATGCCTTGAGTGTAGGACCGTAA	up	2.94116	1.55639	0.409164	3.04794	8.9645	0	9.14383	0	18.7558	8.13774	0	0	11	0	22	30	0	middle
467	mmu-miR-3535_R-8	TGGATATGATGACTGATT	up	6.46997	2.69376	0.410045	2.11266	13.6689	0	3.74066	2.59733	2.13134	2.84821	36.027	0	4.5	2.5	2.5	10.5	9.5	middle
468	hsa-miR-4516_L+1	GGGGAGAAGGGTCGGGGC	up	inf	inf	0.410086	0	50.3852	0	0	0	0	3.2551	147.9	0	0	0	0	12	39	middle
469	hsa-miR-193b-5p	CGGGGTTTTGAGGGCGAGATGA	up	1.16132	0.215769	0.410645	114.154	132.569	103.493	108.063	130.905	160.277	100.908	136.524	86	130	126	188	372	36	middle
470	cja-mir-3135-p3_1ss15CA	CTCGGCTCACTGCAACCTCCGCCT	up	inf	inf	0.410863	0	107.078	0	0	0	5.11521	1.35629	314.763	0	0	0	6	5	83	middle
471	mdo-miR-21-5p_L+2R+1	AATAGCTTATCAGACTGATGTTGAC	up	3.79293	1.92331	0.412012	12.8363	48.6871	38.5089	0	0	116.797	6.51019	22.7539	32	0	0	137	24	6	middle
472	mmu-mir-6240-p5_1ss16GT	GCCCAGTGCTCTGAATGTC	up	10.272	3.36065	0.412113	205.098	2106.77	132.976	339.984	142.334	390.035	126.135	5804.15	110.5	409	137	457.5	465	1530.5	high
473	sha-miR-125a_R+2_2	TCCCTGAGACCCTAACTTGTGAGA	down	0.162376	-2.62259	0.412116	13.3644	2.17006	34.8987	0	5.19466	0	6.51019	0	29	0	5	0	24	0	middle
474	sha-miR-125a_R+2_1	TCCCTGAGACCCTAACTTGTGAAA	down	0.162376	-2.62259	0.412116	13.3644	2.17006	34.8987	0	5.19466	0	6.51019	0	29	0	5	0	24	0	middle
475	hsa-miR-376b-3p_R-1	ATCATAGAGGAAAATCCATGT	up	inf	inf	0.412419	0	6.43356	0	0	0	0	0.339072	18.9616	0	0	0	0	1.25	5	middle
476	hsa-mir-3665-p5_1ss2CA	GAGGGCGGCGGCGGCGGC	up	inf	inf	0.412924	0	469.859	0	0	0	18.3295	5.1539	1386.09	0	0	0	21.5	19	365.5	middle
477	hsa-miR-214-3p	ACAGCAGGCACAGACAGGCAGT	down	0.72581	-0.462336	0.413373	9413.26	6832.24	10383	8418.14	9438.69	11288.4	6614.35	2593.95	8628	10127	9085	13241	24384	684	high
478	mmu-miR-5100_L+2R-1	GTTCGAATCCCAGCGGTGCCTC	up	inf	inf	0.415808	0	23.0252	0	0	0	0	0.813774	68.2618	0	0	0	0	3	18	middle
479	PC-5p-101919_16	ATTGGACTTTGAACAGATC	up	inf	inf	0.415808	0	38.3753	0	0	0	0	1.35629	113.77	0	0	0	0	5	30	middle
480	bta-mir-12034-p5_1ss1TG	GCCCCCGGGGAGCCCGGCG	up	130.693	7.03004	0.416131	1.00283	131.064	3.0085	0	0	2.98387	3.39072	386.817	2.5	0	0	3.5	12.5	102	middle
481	ssc-mir-4332-p5_1ss13CT	CCGGGGGTGGGGTCGGCGGGGG	up	inf	inf	0.419211	0	281.672	0	0	0	0	5.01827	839.999	0	0	0	0	18.5	221.5	middle
482	hsa-miR-1323	TCAAAACTGAGGGGCATTTTCT	up	inf	inf	0.419458	0	82.0112	0	0	0	244.677	1.35629	0	0	0	0	287	5	0	middle
483	hsa-miR-4488_L+1	GAGGGGGCGGGCTCCGGCG	up	3060.17	11.5794	0.419844	5.8188	17806.5	0	17.4564	0	132.995	137.257	53149.4	0	21	0	156	506	14015	high
484	hsa-miR-191-5p	CAACGGAATCCCAAAAGCAGCTG	up	1.59819	0.676435	0.420343	13258.3	21189.3	12834.3	11930.2	15010.5	26090.1	31709.5	5768.12	10665	14352	14448	30603	116898	1521	high
485	bta-miR-11980_R-1_1ss4CG	AGGGAACGGGCTTGGCGGA	up	872.964	9.76978	0.421445	5.02169	4383.75	0	4.15629	10.9088	26.4286	10.9859	13113.8	0	5	10.5	31	40.5	3458	high
486	mmu-mir-8112-p5_1ss13CT	CGCCTCCTCCCCTCCTCCC	up	30.054	4.90949	0.421519	3.8792	116.586	0	11.6376	0	6.82028	1.62755	341.309	0	14	0	8	6	90	middle
487	bta-miR-11980_R-2_1ss4CG	AGGGAACGGGCTTGGCGG	up	570.581	9.15629	0.422538	17.2499	9842.46	8.42381	17.872	25.4538	27.7074	12.4779	29487.2	7	21.5	24.5	32.5	46	7775.5	high
488	hsa-miR-16-1-3p_R+1	CCAGTATTAACTGTGCTGCTGAA	down	-inf	-inf	0.42265	2.00567	0	6.01701	0	0	0	0	0	5	0	0	0	0	0	low
489	hsa-miR-20b-5p	CAAAGTGCTCATAGTGCAGGTAG	down	-inf	-inf	0.42265	2.49377	0	0	7.48131	0	0	0	0	0	9	0	0	0	0	low
490	hsa-miR-24-1-5p_L+2R-2	GGTGCCTACTGAGCTGATATCA	up	inf	inf	0.42265	0	1.35629	0	0	0	0	4.06887	0	0	0	0	0	15	0	low
491	hsa-mir-33a-p3	TGTTCTGGTGGTACCCATG	up	inf	inf	0.42265	0	0.723355	0	0	0	0	2.17006	0	0	0	0	0	8	0	low
492	hsa-miR-95-3p	TTCAACGGGTATTTATTGAGCA	up	inf	inf	0.42265	0	1.98925	0	0	0	5.96774	0	0	0	0	0	7	0	0	low
493	hsa-miR-96-5p_R-2	TTTGGCACTAGCACATTTTTG	up	inf	inf	0.42265	0	10.2304	0	0	0	30.6912	0	0	0	0	0	36	0	0	middle
494	hsa-miR-98-3p_1ss22CT	CTATACAACTTACTACTTTCCT	up	inf	inf	0.42265	0	3.97849	0	0	0	11.9355	0	0	0	0	0	14	0	0	middle
495	hsa-miR-105-5p_R+1	TCAAATGCTCAGACTCCTGTGGTG	down	-inf	-inf	0.42265	5.41531	0	16.2459	0	0	0	0	0	13.5	0	0	0	0	0	middle
496	hsa-miR-122b-5p_R-1	TTTAGTGTGATAATGGCGTTTG	up	inf	inf	0.42265	0	1.42089	0	0	0	4.26267	0	0	0	0	0	5	0	0	low
497	hsa-miR-124-5p	CGTGTTCACAGCGGACCTTGAT	up	inf	inf	0.42265	0	0.150699	0	0	0	0	0.452097	0	0	0	0	0	1.66667	0	low
498	hsa-miR-135b-5p	TATGGCTTTTCATTCCTATGTGA	up	inf	inf	0.42265	0	3.12596	0	0	0	9.37788	0	0	0	0	0	11	0	0	low
499	hsa-miR-137-3p	TTATTGCTTAAGAATACGCGTAG	down	-inf	-inf	0.42265	8.82495	0	26.4748	0	0	0	0	0	22	0	0	0	0	0	middle
500	hsa-miR-138-1-3p_R-1	GCTACTTCACAACACCAGGGC	up	inf	inf	0.42265	0	1.35629	0	0	0	0	4.06887	0	0	0	0	0	15	0	low
501	hsa-miR-141-3p_R-1	TAACACTGTCTGGTAAAGATG	up	inf	inf	0.42265	0	14.2089	0	0	0	42.6267	0	0	0	0	0	50	0	0	middle
502	hsa-miR-142-5p_L+2R-3	CCCATAAAGTAGAAAGCACT	up	inf	inf	0.42265	0	6.5361	0	0	0	19.6083	0	0	0	0	0	23	0	0	middle
503	hsa-miR-152-5p	AGGTTCTGTGATACACTCCGACT	up	inf	inf	0.42265	0	0.813774	0	0	0	0	2.44132	0	0	0	0	0	9	0	low
504	ptr-mir-200c-p5	CGGGCTGGGCGGGGGCCCT	up	inf	inf	0.42265	0	3.12596	0	0	0	9.37788	0	0	0	0	0	11	0	0	low
505	hsa-miR-200b-5p	CATCTTACTGGGCAGCATTGGA	up	inf	inf	0.42265	0	8.80952	0	0	0	26.4286	0	0	0	0	0	31	0	0	middle
506	hsa-miR-200a-3p_R+1	TAACACTGTCTGGTAACGATGTT	up	inf	inf	0.42265	0	48.3103	0	0	0	144.931	0	0	0	0	0	170	0	0	middle
507	hsa-miR-202-5p_R-1	TTCCTATGCATATACTTCTTT	up	inf	inf	0.42265	0	1.42089	0	0	0	4.26267	0	0	0	0	0	5	0	0	low
508	ppy-mir-202-p3_1ss18TA	TCCTCCCCAGCAGCACCA	up	inf	inf	0.42265	0	6.32053	0	0	0	0	0	18.9616	0	0	0	0	0	5	middle
509	hsa-miR-203a-3p	GTGAAATGTTTAGGACCACTAG	up	inf	inf	0.42265	0	2.27343	0	0	0	6.82028	0	0	0	0	0	8	0	0	low
510	hsa-miR-204-5p_R+1	TTCCCTTTGTCATCCTATGCCTG	down	-inf	-inf	0.42265	3.32503	0	0	9.97509	0	0	0	0	0	12	0	0	0	0	low
511	hsa-miR-205-5p	TCCTTCATTCCACCGGAGTCTG	up	inf	inf	0.42265	0	37.5115	0	0	0	112.535	0	0	0	0	0	132	0	0	middle
512	hsa-miR-206	TGGAATGTAAGGAAGTGTGTGG	up	inf	inf	0.42265	0	2.17006	0	0	0	0	6.51019	0	0	0	0	0	24	0	low
513	hsa-miR-216a-5p_1ss1TA	AAATCTCAGCTGGCAACTGTGA	up	inf	inf	0.42265	0	6.32053	0	0	0	0	0	18.9616	0	0	0	0	0	5	middle
514	hsa-miR-219a-1-3p	AGAGTTGAGTCTGGACGTCCCG	up	inf	inf	0.42265	0	0.542516	0	0	0	0	1.62755	0	0	0	0	0	6	0	low
515	hsa-miR-219b-5p	AGATGTCCAGCCACAATTCTCG	up	inf	inf	0.42265	0	0.542516	0	0	0	0	1.62755	0	0	0	0	0	6	0	low
516	hsa-miR-301a-3p_R+2	CAGTGCAATAGTATTGTCAAAGCAT	down	-inf	-inf	0.42265	2.80794	0	8.42381	0	0	0	0	0	7	0	0	0	0	0	low
517	hsa-miR-320a-5p	GCCTTCTCTTCCCGGTTCTTCC	up	inf	inf	0.42265	0	2.5576	0	0	0	7.67281	0	0	0	0	0	9	0	0	low
518	hsa-miR-329-5p	GAGGTTTTCTGGGTTTCTGTTTC	down	-inf	-inf	0.42265	0.865776	0	0	0	2.59733	0	0	0	0	0	2.5	0	0	0	low
519	hsa-mir-342-p5_1ss26AT	GGGGTGCTATCTGTGATTGAGGGACT	up	inf	inf	0.42265	0	0.632935	0	0	0	0	1.89881	0	0	0	0	0	7	0	low
520	hsa-miR-362-3p_1ss22AT	AACACACCTATTCAAGGATTCT	up	inf	inf	0.42265	0	1.42089	0	0	0	4.26267	0	0	0	0	0	5	0	0	low
521	hsa-miR-375-3p	TTTGTTCGTTCGGCTCGCGTGA	up	inf	inf	0.42265	0	1.53713	0	0	0	0	4.61139	0	0	0	0	0	17	0	low
522	hsa-miR-378g_R+2	ACTGGGCTTGGAGTCAGAAGGC	up	inf	inf	0.42265	0	0.316468	0	0	0	0	0.949403	0	0	0	0	0	3.5	0	low
523	hsa-miR-378d_R-2	ACTGGACTTGGAGTCAGA	up	inf	inf	0.42265	0	0.150699	0	0	0	0	0.452097	0	0	0	0	0	1.66667	0	low
524	hsa-miR-380-5p_L+1R-1	ATGGTTGACCATAGAACATGCG	down	-inf	-inf	0.42265	1.73155	0	0	0	5.19466	0	0	0	0	0	5	0	0	0	low
525	hsa-miR-381-5p_R+1	AGCGAGGTTGCCCTTTGTATATT	up	inf	inf	0.42265	0	1.80839	0	0	0	0	5.42516	0	0	0	0	0	20	0	low
526	hsa-miR-410-5p	AGGTTGTCTGTGATGAGTTCG	down	-inf	-inf	0.42265	2.00567	0	6.01701	0	0	0	0	0	5	0	0	0	0	0	low
527	hsa-miR-429	TAATACTGTCTGGTAAAACCGT	up	inf	inf	0.42265	0	19.3241	0	0	0	57.9724	0	0	0	0	0	68	0	0	middle
528	hsa-miR-433-5p	TACGGTGAGCCTGTCATTATTC	up	inf	inf	0.42265	0	0.632935	0	0	0	0	1.89881	0	0	0	0	0	7	0	low
529	hsa-miR-450a-1-3p	ATTGGGAACATTTTGCATGTAT	up	inf	inf	0.42265	0	0.632935	0	0	0	0	1.89881	0	0	0	0	0	7	0	low
530	hsa-miR-506-3p_L+1	GTAAGGCACCCTTCTGAGTAGA	up	inf	inf	0.42265	0	0.542516	0	0	0	0	1.62755	0	0	0	0	0	6	0	low
531	hsa-miR-509-3-5p	TACTGCAGACGTGGCAATCATG	up	inf	inf	0.42265	0	0.813774	0	0	0	0	2.44132	0	0	0	0	0	9	0	low
532	hsa-miR-512-3p_R+1	AAGTGCTGTCATAGCTGAGGTCT	up	inf	inf	0.42265	0	7.38863	0	0	0	22.1659	0	0	0	0	0	26	0	0	middle
533	hsa-miR-516a-5p_R-1	TTCTCGAGGAAAGAAGCACTTT	up	inf	inf	0.42265	0	23.5868	0	0	0	70.7604	0	0	0	0	0	83	0	0	middle
534	hsa-miR-516b-5p_R+2	ATCTGGAGGTAAGAAGCACTTTCT	up	inf	inf	0.42265	0	7.38863	0	0	0	22.1659	0	0	0	0	0	26	0	0	middle
535	hsa-miR-517b-3p	ATCGTGCATCCCTTTAGAGTGT	up	inf	inf	0.42265	0	1.2788	0	0	0	3.83641	0	0	0	0	0	4.5	0	0	low
536	hsa-miR-518e-5p	CTCTAGAGGGAAGCGCTTTCTG	up	inf	inf	0.42265	0	1.7998	0	0	0	5.39939	0	0	0	0	0	6.33333	0	0	low
537	hsa-miR-518e-3p_R-2	AAAGCGCTTCCCTTCAGAG	up	inf	inf	0.42265	0	1.70507	0	0	0	5.11521	0	0	0	0	0	6	0	0	low
538	hsa-miR-522-3p	AAAATGGTTCCCTTTAGAGTGT	up	inf	inf	0.42265	0	2.84178	0	0	0	8.52535	0	0	0	0	0	10	0	0	low
539	hsa-miR-524-5p	CTACAAAGGGAAGCACTTTCTC	up	inf	inf	0.42265	0	3.97849	0	0	0	11.9355	0	0	0	0	0	14	0	0	middle
540	hsa-miR-525-5p	CTCCAGAGGGATGCACTTTCT	up	inf	inf	0.42265	0	1.42089	0	0	0	4.26267	0	0	0	0	0	5	0	0	low
541	hsa-miR-526b-5p	CTCTTGAGGGAAGCACTTTCTGT	up	inf	inf	0.42265	0	6.5361	0	0	0	19.6083	0	0	0	0	0	23	0	0	middle
542	hsa-miR-541-5p	AAAGGATTCTGCTGTCGGTCCCACT	up	inf	inf	0.42265	0	0.542516	0	0	0	0	1.62755	0	0	0	0	0	6	0	low
543	hsa-miR-542-5p	TCGGGGATCATCATGTCACGAGA	up	inf	inf	0.42265	0	1.98923	0	0	0	0	5.96768	0	0	0	0	0	22	0	low
544	hsa-miR-548ae-5p_L+1R+1	CAAAAGTAATTGTGGTTTTTGC	up	inf	inf	0.42265	0	0.663082	0	0	0	1.98925	0	0	0	0	0	2.33333	0	0	low
545	hsa-mir-548z-p3_1ss6AC	ACCGCCATTACTTTTGCACCAA	up	inf	inf	0.42265	0	1.13671	0	0	0	3.41014	0	0	0	0	0	4	0	0	low
546	hsa-mir-548v-p5_1ss12CT	AAAAGTAATTGTGGTTTTGCC	down	-inf	-inf	0.42265	1.00283	0	3.0085	0	0	0	0	0	2.5	0	0	0	0	0	low
547	hsa-miR-548b-5p_R-1_1ss20GC	AAAAGTAATTGTGGTTTTGCC	down	-inf	-inf	0.42265	1.00283	0	3.0085	0	0	0	0	0	2.5	0	0	0	0	0	low
548	hsa-miR-548av-5p_R+4	AAAAGTACTTGCGGATTTTGCT	up	inf	inf	0.42265	0	3.97849	0	0	0	11.9355	0	0	0	0	0	14	0	0	middle
549	hsa-mir-548h-4-p3_1ss6AC	ACCGCCATTACTTTTGCACCAA	up	inf	inf	0.42265	0	1.13671	0	0	0	3.41014	0	0	0	0	0	4	0	0	low
550	hsa-miR-548w_R-1	AAAAGTAACTGCGGTTTTTGCC	up	inf	inf	0.42265	0	0.723355	0	0	0	0	2.17006	0	0	0	0	0	8	0	low
551	hsa-miR-548e-3p_R-1	AAAAACTGAGACTACTTTTGC	up	inf	inf	0.42265	0	3.69432	0	0	0	11.0829	0	0	0	0	0	13	0	0	middle
552	hsa-miR-548s_R-1	ATGGCCAAAACTGCAGTTATTT	up	inf	inf	0.42265	0	1.42089	0	0	0	4.26267	0	0	0	0	0	5	0	0	low
553	hsa-miR-549a-5p	AGCTCATCCATAGTTGTCACTG	up	inf	inf	0.42265	0	1.98923	0	0	0	0	5.96768	0	0	0	0	0	22	0	low
554	hsa-miR-550a-3-5p_R+1	AGTGCCTGAGGGAGTAAGAGA	up	inf	inf	0.42265	0	0.150699	0	0	0	0	0.452097	0	0	0	0	0	1.66667	0	low
555	hsa-miR-556-5p_R-1	GATGAGCTCATTGTAATATGA	up	inf	inf	0.42265	0	2.27343	0	0	0	6.82028	0	0	0	0	0	8	0	0	low
556	hsa-miR-582-5p	TTACAGTTGTTCAACCAGTTACT	up	inf	inf	0.42265	0	2.44132	0	0	0	0	7.32397	0	0	0	0	0	27	0	low
557	hsa-miR-616-3p_L+1	AAGTCATTGGAGGGTTTGAGCAG	up	inf	inf	0.42265	0	0.632935	0	0	0	0	1.89881	0	0	0	0	0	7	0	low
558	hsa-mir-636-p5_1ss4CG	GCGGGCGGGCGGGGCCGG	up	inf	inf	0.42265	0	10.1129	0	0	0	0	0	30.3386	0	0	0	0	0	8	middle
559	hsa-miR-642a-3p	AGACACATTTGGAGAGGGAACC	up	inf	inf	0.42265	0	0.632935	0	0	0	0	1.89881	0	0	0	0	0	7	0	low
560	hsa-mir-642b-p5_1ss1TG	GTCCCTCTCCAAATGTGTCTTGA	up	inf	inf	0.42265	0	0.271258	0	0	0	0	0.813774	0	0	0	0	0	3	0	low
561	hsa-mir-652-p5	CGAATGGCTATGCACTGCA	up	inf	inf	0.42265	0	0.452097	0	0	0	0	1.35629	0	0	0	0	0	5	0	low
562	hsa-miR-659-5p	AGGACCTTCCCTGAACCAAGGA	up	inf	inf	0.42265	0	0.452097	0	0	0	0	1.35629	0	0	0	0	0	5	0	low
563	hsa-miR-663a_L-3R+1	CGGGGCGCCGCGGGACCGCC	up	inf	inf	0.42265	0	6.32053	0	0	0	0	0	18.9616	0	0	0	0	0	5	middle
564	hsa-miR-663b_R-2	GGTGGCCCGGCCGTGCCTGA	up	inf	inf	0.42265	0	0.452097	0	0	0	0	1.35629	0	0	0	0	0	5	0	low
565	hsa-miR-664a-5p_R-2	ACTGGCTAGGGAAAATGATTGG	up	inf	inf	0.42265	0	1.53713	0	0	0	0	4.61139	0	0	0	0	0	17	0	low
566	hsa-miR-708-3p	CAACTAGACTGTGAGCTTCTAG	up	inf	inf	0.42265	0	6.32053	0	0	0	0	0	18.9616	0	0	0	0	0	5	middle
567	hsa-miR-758-5p_L-1R+1	ATGGTTGACCAGAGAGCACACG	up	inf	inf	0.42265	0	0.542516	0	0	0	0	1.62755	0	0	0	0	0	6	0	low
568	hsa-miR-891a-5p	TGCAACGAACCTGAGCCACTGA	down	-inf	-inf	0.42265	1.9396	0	0	5.8188	0	0	0	0	0	7	0	0	0	0	low
569	hsa-miR-1185-5p_R+1	AGAGGATACCCTTTGTATGTTC	up	inf	inf	0.42265	0	0.226048	0	0	0	0	0.678145	0	0	0	0	0	2.5	0	low
570	hsa-miR-1224-5p_R+2	GTGAGGACTCGGGAGGTGGAG	up	inf	inf	0.42265	0	0.452097	0	0	0	0	1.35629	0	0	0	0	0	5	0	low
571	hsa-miR-1228-5p_L-1R-1	TGGGCGGGGGCAGGTGTGT	up	inf	inf	0.42265	0	0.542516	0	0	0	0	1.62755	0	0	0	0	0	6	0	low
572	hsa-miR-1233-5p_R-2	AGTGGGAGGCCAGGGCACGG	up	inf	inf	0.42265	0	0.723355	0	0	0	0	2.17006	0	0	0	0	0	8	0	low
573	hsa-miR-1247-5p	ACCCGTCCCGTTCGTCCCCGGA	down	-inf	-inf	0.42265	2.77048	0	0	0	8.31145	0	0	0	0	0	8	0	0	0	low
574	hsa-mir-1248-p3	CAGAGTACACACAAGAAGAAAAGT	up	inf	inf	0.42265	0	2.84178	0	0	0	8.52535	0	0	0	0	0	10	0	0	low
575	hsa-miR-1255a	AGGATGAGCAAAGAAAGTAGATT	up	inf	inf	0.42265	0	1.70507	0	0	0	5.11521	0	0	0	0	0	6	0	0	low
576	hsa-miR-1255b-5p	CGGATGAGCAAAGAAAGTGGTT	up	inf	inf	0.42265	0	0.316468	0	0	0	0	0.949403	0	0	0	0	0	3.5	0	low
577	hsa-miR-1276_R+1	TAAAGAGCCCTGTGGAGACAC	up	inf	inf	0.42265	0	0.452097	0	0	0	0	1.35629	0	0	0	0	0	5	0	low
578	hsa-mir-1276-p3	TGTCTCCACTGAGCACTTGGGC	up	inf	inf	0.42265	0	0.452097	0	0	0	0	1.35629	0	0	0	0	0	5	0	low
579	hsa-miR-1292-3p_L-1R+4	CGCGCCCCGGCTCCCGTTCCAGT	down	-inf	-inf	0.42265	1.38543	0	0	4.15629	0	0	0	0	0	5	0	0	0	0	low
580	hsa-miR-1294	TGTGAGGTTGGCATTGTTGTCT	up	inf	inf	0.42265	0	0.452097	0	0	0	0	1.35629	0	0	0	0	0	5	0	low
581	hsa-mir-1304-p5	CGGTTTGAGGCTACAGTGAGAT	up	inf	inf	0.42265	0	1.80839	0	0	0	0	5.42516	0	0	0	0	0	20	0	low
582	hsa-miR-1343-5p_R-1	TGGGGAGCGGCCCCCGGGTGG	down	-inf	-inf	0.42265	3.04794	0	0	9.14383	0	0	0	0	0	11	0	0	0	0	low
583	hsa-miR-1909-3p_R+1	CGCAGGGGCCGGGTGCTCACCGA	up	inf	inf	0.42265	0	0.452097	0	0	0	0	1.35629	0	0	0	0	0	5	0	low
584	hsa-miR-1910-3p	GAGGCAGAAGCAGGATGACA	down	-inf	-inf	0.42265	2.77048	0	0	0	8.31145	0	0	0	0	0	8	0	0	0	low
585	hsa-miR-1915-3p_1ss20GA	CCCCAGGGCGACGCGGCGGA	down	-inf	-inf	0.42265	1.73155	0	0	0	5.19466	0	0	0	0	0	5	0	0	0	low
586	hsa-mir-1972-2-p3_1ss17TC	CAGGCACAGTGGCTCACG	up	inf	inf	0.42265	0	3.79232	0	0	0	0	0	11.377	0	0	0	0	0	3	middle
587	hsa-mir-2113-p3_1ss12GT	ATAAGTAAGAGTATTTGT	up	inf	inf	0.42265	0	10.1129	0	0	0	0	0	30.3386	0	0	0	0	0	8	middle
588	hsa-miR-2276-3p_1ss22GT	TCTGCAAGTGTCAGAGGCGAGT	up	inf	inf	0.42265	0	0.994613	0	0	0	0	2.98384	0	0	0	0	0	11	0	low
589	hsa-miR-2682-3p	CGCCTCTTCAGCGCTGTCTTCC	up	inf	inf	0.42265	0	0.542516	0	0	0	0	1.62755	0	0	0	0	0	6	0	low
590	hsa-miR-3065-5p	TCAACAAAATCACTGATGCTGGA	up	inf	inf	0.42265	0	1.98925	0	0	0	5.96774	0	0	0	0	0	7	0	0	low
591	hsa-miR-3074-5p_L-1R+1	TTCCTGCTGAACTGAGCCAGT	up	inf	inf	0.42265	0	1.98923	0	0	0	0	5.96768	0	0	0	0	0	22	0	low
592	hsa-miR-3120-3p_R+1	CACAGCAAGTGTAGACAGGCAG	down	-inf	-inf	0.42265	2.07786	0	0	0	6.23359	0	0	0	0	0	6	0	0	0	low
593	hsa-miR-3124-5p_R+1	TTCGCGGGCGAAGGCAAAGTCG	down	-inf	-inf	0.42265	1.38543	0	0	4.15629	0	0	0	0	0	5	0	0	0	0	low
594	hsa-miR-3127-5p_R+1	ATCAGGGCTTGTGGAATGGGAAGT	up	inf	inf	0.42265	0	0.542516	0	0	0	0	1.62755	0	0	0	0	0	6	0	low
595	hsa-miR-3127-3p_L+1_1ss23GT	TTCCCCTTCTGCAGGCCTGCTGT	down	-inf	-inf	0.42265	1.66251	0	0	4.98754	0	0	0	0	0	6	0	0	0	0	low
596	hsa-miR-3148	TGGAAAAAACTGGTGTGTGCTT	up	inf	inf	0.42265	0	1.70507	0	0	0	5.11521	0	0	0	0	0	6	0	0	low
597	hsa-miR-3161_R-1	CTGATAAGAACAGAGGCCCAGA	down	-inf	-inf	0.42265	1.38543	0	0	4.15629	0	0	0	0	0	5	0	0	0	0	low
598	hsa-miR-3164	TGTGACTTTAAGGGAAATGGCG	up	inf	inf	0.42265	0	0.452097	0	0	0	0	1.35629	0	0	0	0	0	5	0	low
599	hsa-miR-3170	CTGGGGTTCTGAGACAGACAGT	up	inf	inf	0.42265	0	1.62755	0	0	0	0	4.88264	0	0	0	0	0	18	0	low
600	hsa-miR-3184-5p_R-1	TGAGGGGCCTCAGACCGAGCTTT	up	inf	inf	0.42265	0	1.70507	0	0	0	5.11521	0	0	0	0	0	6	0	0	low
601	hsa-miR-3190-3p_L-2R+1	TGGAAGGTAGACGGCCAGAGAG	up	inf	inf	0.42265	0	0.542516	0	0	0	0	1.62755	0	0	0	0	0	6	0	low
602	hsa-miR-3620-5p_R-2_1ss1GC	CTGGGCTGGGCTGGGCTGGG	up	inf	inf	0.42265	0	0.226048	0	0	0	0	0.678145	0	0	0	0	0	2.5	0	low
603	hsa-mir-3648-1-p5	GGGGGAGCCGCGGGGATCG	up	inf	inf	0.42265	0	36.6591	0	0	0	0	0	109.977	0	0	0	0	0	29	middle
604	hsa-miR-3661_R+1	TGACCTGGGACTCGGACAGCTGA	up	inf	inf	0.42265	0	0.542516	0	0	0	0	1.62755	0	0	0	0	0	6	0	low
605	hsa-miR-3679-3p	CTTCCCCCCAGTAATCTTCATC	up	inf	inf	0.42265	0	1.08503	0	0	0	0	3.2551	0	0	0	0	0	12	0	low
606	hsa-miR-3691-5p_L-1	GTGGATGATGGAGACTCGGTAC	up	inf	inf	0.42265	0	0.632935	0	0	0	0	1.89881	0	0	0	0	0	7	0	low
607	hsa-miR-3907	AGGTGCTCCAGGCTGGCTCACA	up	inf	inf	0.42265	0	1.08503	0	0	0	0	3.2551	0	0	0	0	0	12	0	low
608	hsa-mir-3909-p5_1ss22GA	GAGCAGGCTCCGGGGGACAGGAA	up	inf	inf	0.42265	0	2.5576	0	0	0	7.67281	0	0	0	0	0	9	0	0	low
609	hsa-miR-3916_L-2	GAGGAAGAAATGGCTGGTTCTCAG	up	inf	inf	0.42265	0	6.32053	0	0	0	0	0	18.9616	0	0	0	0	0	5	middle
610	hsa-mir-3922-p3	TGTGGGACTTCTGGCCTTGACT	up	inf	inf	0.42265	0	2.27343	0	0	0	6.82028	0	0	0	0	0	8	0	0	low
611	hsa-mir-3929-p3_1ss3AC	CCCGCACTTTGGGAGGCTG	up	inf	inf	0.42265	0	0.542516	0	0	0	0	1.62755	0	0	0	0	0	6	0	low
612	hsa-miR-3934-5p	TCAGGTGTGGAAACTGAGGCAG	up	inf	inf	0.42265	0	0.542516	0	0	0	0	1.62755	0	0	0	0	0	6	0	low
613	hsa-miR-3939	TACGCGCAGACCACAGGATGTC	up	inf	inf	0.42265	0	0.542516	0	0	0	0	1.62755	0	0	0	0	0	6	0	low
614	hsa-miR-3944-3p	TTCGGGCTGGCCTGCTGCTCCGG	down	-inf	-inf	0.42265	1.73155	0	0	0	5.19466	0	0	0	0	0	5	0	0	0	low
615	hsa-miR-4254_R-1	GCCTGGAGCTACTCCACCATCT	up	inf	inf	0.42265	0	0.994613	0	0	0	0	2.98384	0	0	0	0	0	11	0	low
616	hsa-mir-4301-p5_1ss9AG	CTCCCACTGCTTCACTTG	up	inf	inf	0.42265	0	2.44132	0	0	0	0	7.32397	0	0	0	0	0	27	0	low
617	hsa-miR-4466_L+3R+1	CGCGGGTGCGGGCCGGCGGGGT	up	inf	inf	0.42265	0	0.452097	0	0	0	0	1.35629	0	0	0	0	0	5	0	low
618	hsa-mir-4472-2-p3_1ss8AG	TTGAGACGGAGTCTTGCTC	up	inf	inf	0.42265	0	16.4334	0	0	0	0	0	49.3002	0	0	0	0	0	13	middle
619	hsa-miR-4473_R-1	CTAGTGCTCTCCGTTACAAGT	up	inf	inf	0.42265	0	0.632935	0	0	0	0	1.89881	0	0	0	0	0	7	0	low
620	hsa-miR-4474-3p_R-2	TTGTGGCTGGTCATGAGGCT	up	inf	inf	0.42265	0	0.542516	0	0	0	0	1.62755	0	0	0	0	0	6	0	low
621	hsa-miR-4507_1ss6TC	CTGGGCTGGGCTGGGCTGGG	up	inf	inf	0.42265	0	0.226048	0	0	0	0	0.678145	0	0	0	0	0	2.5	0	low
622	hsa-miR-4510_1ss6GT	TGAGGTAGTAGGATGTATGGTT	up	inf	inf	0.42265	0	0.271258	0	0	0	0	0.813774	0	0	0	0	0	3	0	low
623	hsa-miR-4517_R+1	AAATATGATGAAACTCACAGCTGAGG	up	inf	inf	0.42265	0	7.58464	0	0	0	0	0	22.7539	0	0	0	0	0	6	middle
624	hsa-miR-4524a-5p_L-2R+2	AGCAGCATGAACCTGTCTCACT	up	inf	inf	0.42265	0	0.542516	0	0	0	0	1.62755	0	0	0	0	0	6	0	low
625	hsa-miR-4646-5p_R+2	ACTGGGAAGAGGAGCTGAGGGACT	up	inf	inf	0.42265	0	0.723355	0	0	0	0	2.17006	0	0	0	0	0	8	0	low
626	hsa-mir-4647-p3_1ss21CT	CTGCCCAGCACCACCACCTCT	up	inf	inf	0.42265	0	0.723355	0	0	0	0	2.17006	0	0	0	0	0	8	0	low
627	hsa-miR-4676-3p	CACTGTTTCACCACTGGCTCTT	up	inf	inf	0.42265	0	0.542516	0	0	0	0	1.62755	0	0	0	0	0	6	0	low
628	hsa-miR-4723-5p_R-1	TGGGGGAGCCATGAGATAAGAGC	up	inf	inf	0.42265	0	0.542516	0	0	0	0	1.62755	0	0	0	0	0	6	0	low
629	hsa-miR-4725-3p	TGGGGAAGGCGTCAGTGTCGGG	up	inf	inf	0.42265	0	0.813774	0	0	0	0	2.44132	0	0	0	0	0	9	0	low
630	hsa-miR-4731-3p	CACACAAGTGGCCCCCAACACT	down	-inf	-inf	0.42265	1.38543	0	0	4.15629	0	0	0	0	0	5	0	0	0	0	low
631	hsa-miR-4749-5p	TGCGGGGACAGGCCAGGGCATC	up	inf	inf	0.42265	0	0.904193	0	0	0	0	2.71258	0	0	0	0	0	10	0	low
632	hsa-miR-5010-5p	AGGGGGATGGCAGAGCAAAATT	up	inf	inf	0.42265	0	0.542516	0	0	0	0	1.62755	0	0	0	0	0	6	0	low
633	hsa-mir-5585-p3_1ss8AG	CTCCTGAGTAGCTGGGACT	up	inf	inf	0.42265	0	6.32053	0	0	0	0	0	18.9616	0	0	0	0	0	5	middle
634	hsa-miR-5587-5p_R+2	ATGGTCACCTCCGGGACTCT	up	inf	inf	0.42265	0	1.70507	0	0	0	5.11521	0	0	0	0	0	6	0	0	low
635	hsa-mir-5684-p3_1ss18CG	GTTGCCCAGGCTGGAGTGCA	up	inf	inf	0.42265	0	29.7065	0	0	0	0	0	89.1195	0	0	0	0	0	23.5	middle
636	hsa-mir-5708-p3_1ss17TC	CAGGCACAGTGGCTCACG	up	inf	inf	0.42265	0	3.79232	0	0	0	0	0	11.377	0	0	0	0	0	3	middle
637	hsa-mir-6132-p3	TGCTGCTCCCAGTCCTGCCCCT	down	-inf	-inf	0.42265	4.71046	0	0	14.1314	0	0	0	0	0	17	0	0	0	0	middle
638	hsa-miR-6500-3p	ACACTTGTTGGGATGACCTGC	up	inf	inf	0.42265	0	0.723355	0	0	0	0	2.17006	0	0	0	0	0	8	0	low
639	hsa-miR-6501-3p	CCAGAGCAGCCTGCGGTAACAGT	up	inf	inf	0.42265	0	1.42089	0	0	0	4.26267	0	0	0	0	0	5	0	0	low
640	hsa-miR-6505-5p_L+1	ATTGGAATAGGGGATATCTCAGC	up	inf	inf	0.42265	0	1.42089	0	0	0	4.26267	0	0	0	0	0	5	0	0	low
641	hsa-miR-6511a-5p_L+3R-2	CTGCAGGCAGAAGTGGGGCTGACA	up	inf	inf	0.42265	0	0.226048	0	0	0	0	0.678145	0	0	0	0	0	2.5	0	low
642	hsa-miR-6529-5p_R-1	GAGAGATCAGAGGCGCAGAGT	down	-inf	-inf	0.42265	1.9396	0	0	5.8188	0	0	0	0	0	7	0	0	0	0	low
643	hsa-miR-6732-3p	TAACCCTGTCCTCTCCCTCCCAG	down	-inf	-inf	0.42265	3.04794	0	0	9.14383	0	0	0	0	0	11	0	0	0	0	low
644	hsa-miR-6734-5p	TTGAGGGGAGAATGAGGTGGAGA	up	inf	inf	0.42265	0	0.542516	0	0	0	0	1.62755	0	0	0	0	0	6	0	low
645	hsa-miR-6736-5p	CTGGGTGAGGGCATCTGTGGT	up	inf	inf	0.42265	0	0.723355	0	0	0	0	2.17006	0	0	0	0	0	8	0	low
646	hsa-miR-6741-5p	GTGGGTGCTGGTGGGAGCCGTG	up	inf	inf	0.42265	0	0.632935	0	0	0	0	1.89881	0	0	0	0	0	7	0	low
647	hsa-miR-6753-5p_L-2R-2_1ss14CG	CCAGGGCAGAGGAGGGCT	up	inf	inf	0.42265	0	1.42089	0	0	0	4.26267	0	0	0	0	0	5	0	0	low
648	hsa-miR-6762-3p_L+1_1ss24GT	CTGGCTGCTTCCCTTGGTCTCCAT	up	inf	inf	0.42265	0	1.42089	0	0	0	4.26267	0	0	0	0	0	5	0	0	low
649	hsa-miR-6766-3p_R+1	TGATTGTCTTCCCCCACCCTCAC	down	-inf	-inf	0.42265	2.21669	0	0	6.65006	0	0	0	0	0	8	0	0	0	0	low
650	hsa-miR-6779-3p_L+1	CAAGCCCTGTCTCCTCCCATCT	down	-inf	-inf	0.42265	1.73155	0	0	0	5.19466	0	0	0	0	0	5	0	0	0	low
651	hsa-miR-6784-5p_L-1R+2	CCGGGGCTTTGGGTGAGGGAC	down	-inf	-inf	0.42265	1.38543	0	0	4.15629	0	0	0	0	0	5	0	0	0	0	low
652	hsa-miR-6798-3p	CTACCCCCCATCCCCCTGTAG	down	-inf	-inf	0.42265	2.49377	0	0	7.48131	0	0	0	0	0	9	0	0	0	0	low
653	hsa-miR-6802-3p_L+2R-2	TCTTCACCCCTCTCACCTAAGC	up	inf	inf	0.42265	0	0.452097	0	0	0	0	1.35629	0	0	0	0	0	5	0	low
654	hsa-miR-6803-3p	TCCCTCGCCTTCTCACCCTCAG	down	-inf	-inf	0.42265	1.73155	0	0	0	5.19466	0	0	0	0	0	5	0	0	0	low
655	hsa-miR-6819-3p	AAGCCTCTGTCCCCACCCCAG	up	inf	inf	0.42265	0	0.452097	0	0	0	0	1.35629	0	0	0	0	0	5	0	low
656	hsa-miR-6820-5p_R+4	TGCGGCAGAGCTGGGGTCACCAG	down	-inf	-inf	0.42265	1.66251	0	0	4.98754	0	0	0	0	0	6	0	0	0	0	low
657	hsa-miR-6837-3p	CCTTCACTGTGACTCTGCTGCAG	up	inf	inf	0.42265	0	1.42089	0	0	0	4.26267	0	0	0	0	0	5	0	0	low
658	hsa-miR-6842-3p	TTGGCTGGTCTCTGCTCCGCAG	down	-inf	-inf	0.42265	3.20907	0	9.62721	0	0	0	0	0	8	0	0	0	0	0	low
659	hsa-miR-6850-5p_R+1	GTGCGGAACGCTGGCCGGGGCGT	up	inf	inf	0.42265	0	0.452097	0	0	0	0	1.35629	0	0	0	0	0	5	0	low
660	hsa-miR-6850-3p_R+1	CCCGGCCGGAACGCCGCACTC	up	inf	inf	0.42265	0	0.542516	0	0	0	0	1.62755	0	0	0	0	0	6	0	low
661	hsa-miR-6852-5p_R+2	CCCTGGGGTTCTGAGGACATGCT	up	inf	inf	0.42265	0	0.452097	0	0	0	0	1.35629	0	0	0	0	0	5	0	low
662	hsa-miR-6855-3p_R-1	AGACTGACCTTCAACCCCACA	up	inf	inf	0.42265	0	1.98925	0	0	0	5.96774	0	0	0	0	0	7	0	0	low
663	hsa-mir-6859-3-p3	GCTTGCCTGACCCCCATGTCGCCTC	up	inf	inf	0.42265	0	7.58464	0	0	0	0	0	22.7539	0	0	0	0	0	6	middle
664	hsa-miR-6862-3p	CCTCACCCAGCTCTCTGGCCCTCT	up	inf	inf	0.42265	0	0.542516	0	0	0	0	1.62755	0	0	0	0	0	6	0	low
665	hsa-miR-6871-5p_L-1	ATGGGAGTTCGGGGTGGTTGC	up	inf	inf	0.42265	0	0.632935	0	0	0	0	1.89881	0	0	0	0	0	7	0	low
666	hsa-miR-6875-5p_R+2	TGAGGGACCCAGGACAGGAGAAT	up	inf	inf	0.42265	0	1.42089	0	0	0	4.26267	0	0	0	0	0	5	0	0	low
667	hsa-miR-6877-5p_L+3R-2	TTCAGGGCCGAAGGGTGGAAGCT	up	inf	inf	0.42265	0	1.80839	0	0	0	0	5.42516	0	0	0	0	0	20	0	low
668	hsa-miR-6881-3p_R+2	ATCCTCTTTCGTCCTTCCCACTCC	down	-inf	-inf	0.42265	2.4068	0	7.22041	0	0	0	0	0	6	0	0	0	0	0	low
669	hsa-miR-6882-5p_L-1R+1	ACAAGTCAGGAGCTGAAGCAGC	up	inf	inf	0.42265	0	0.723355	0	0	0	0	2.17006	0	0	0	0	0	8	0	low
670	hsa-miR-6889-5p	TCGGGGAGTCTGGGGTCCGGAAT	up	inf	inf	0.42265	0	0.452097	0	0	0	0	1.35629	0	0	0	0	0	5	0	low
671	hsa-miR-6891-5p_L+1R+1	GTAAGGAGGGGGATGAGGGGT	down	-inf	-inf	0.42265	3.20907	0	9.62721	0	0	0	0	0	8	0	0	0	0	0	low
672	hsa-miR-6892-5p	GTAAGGGACCGGAGAGTAGGA	up	inf	inf	0.42265	0	0.632935	0	0	0	0	1.89881	0	0	0	0	0	7	0	low
673	hsa-miR-7108-5p_R-1	GTGTGGCCGGCAGGCGGGTG	up	inf	inf	0.42265	0	6.32053	0	0	0	0	0	18.9616	0	0	0	0	0	5	middle
674	hsa-miR-7109-3p_R+1	CAAGCCTCTCCTGCCCTTCCAGT	up	inf	inf	0.42265	0	0.452097	0	0	0	0	1.35629	0	0	0	0	0	5	0	low
675	hsa-miR-7111-3p_1ss22GT	ATCCTCTCTTCCCTCCTCCCAT	down	-inf	-inf	0.42265	1.38543	0	0	4.15629	0	0	0	0	0	5	0	0	0	0	low
676	hsa-miR-7112-3p_L+1R-1	CTGCATCACAGCCTTTGGCCCTA	up	inf	inf	0.42265	0	0.542516	0	0	0	0	1.62755	0	0	0	0	0	6	0	low
677	hsa-miR-7114-3p	TGACCCACCCCTCTCCACCAG	down	-inf	-inf	0.42265	1.38543	0	0	4.15629	0	0	0	0	0	5	0	0	0	0	low
678	hsa-miR-7845-5p_R+2	AAGGGACAGGGAGGGTCGTGGCG	up	inf	inf	0.42265	0	2.27343	0	0	0	6.82028	0	0	0	0	0	8	0	0	low
679	hsa-mir-7851-p5_1ss3TG	CAGCCTCCCAAGTAGCTGGGA	up	inf	inf	0.42265	0	59.413	0	0	0	0	0	178.239	0	0	0	0	0	47	middle
680	hsa-miR-7851-3p	TACCTGGGAGACTGAGGTTGGA	up	inf	inf	0.42265	0	0.994613	0	0	0	0	2.98384	0	0	0	0	0	11	0	low
681	hsa-mir-8086-p3_1ss18AG	GTTGCCCAGGCTGGAGTGCAGTG	up	inf	inf	0.42265	0	130.835	0	0	0	0	0	392.505	0	0	0	0	0	103.5	middle
682	hsa-miR-8485_R-3	CACACACACACACACACG	up	inf	inf	0.42265	0	6.32053	0	0	0	0	0	18.9616	0	0	0	0	0	5	middle
683	hsa-miR-9985_R+1_1ss16CT	TTCACAGTGGCTAAGTTATG	up	inf	inf	0.42265	0	0.226048	0	0	0	0	0.678145	0	0	0	0	0	2.5	0	low
684	hsa-mir-10396b-p3	GCTTCGGCCGGGCCCCGGG	up	inf	inf	0.42265	0	17.6975	0	0	0	0	0	53.0925	0	0	0	0	0	14	middle
685	hsa-mir-10396a-p3	GCTTCGGCCGGGCCCCGGG	up	inf	inf	0.42265	0	17.6975	0	0	0	0	0	53.0925	0	0	0	0	0	14	middle
686	hsa-mir-10399-p3	AGTTACTCTCTCGGACAAGCTGT	up	inf	inf	0.42265	0	3.16468	0	0	0	0	9.49403	0	0	0	0	0	35	0	low
687	mml-miR-549b-3p_L+1_1ss23AT	TGACAACTATGGATGAGCTCTCT	up	inf	inf	0.42265	0	0.452097	0	0	0	0	1.35629	0	0	0	0	0	5	0	low
688	mmu-miR-1839-3p	AGACCTACTTATCTACCAACAGC	up	inf	inf	0.42265	0	1.89881	0	0	0	0	5.69642	0	0	0	0	0	21	0	low
689	mmu-mir-1895-p3_1ss6CA	GAGGAAGAGGAGGAGGAGG	up	inf	inf	0.42265	0	6.32053	0	0	0	0	0	18.9616	0	0	0	0	0	5	middle
690	rno-mir-1956-p3_1ss15CT	TTCCCTGGCTGGCATCTGGAC	down	-inf	-inf	0.42265	1.38543	0	0	4.15629	0	0	0	0	0	5	0	0	0	0	low
691	bta-mir-2414-p3_1ss6AT	CCATATGCAGAGCACAAA	up	inf	inf	0.42265	0	17.6975	0	0	0	0	0	53.0925	0	0	0	0	0	14	middle
692	bta-miR-3141_R+2	GAGGGCGGGTGGAGGAGGAA	up	inf	inf	0.42265	0	1.42089	0	0	0	4.26267	0	0	0	0	0	5	0	0	low
693	ptr-mir-4667-p3_1ss22GT	TCCCTCCTTCTGTCCCCACAGT	down	-inf	-inf	0.42265	1.66251	0	0	4.98754	0	0	0	0	0	6	0	0	0	0	low
694	mml-mir-7167-p5_1ss7TC	GGCCGGCGGCGGCGGCGA	up	inf	inf	0.42265	0	21.4898	0	0	0	0	0	64.4694	0	0	0	0	0	17	middle
695	mml-mir-7167-p3_1ss1CG	GCGGTGGCGGCGGCGAGGC	up	inf	inf	0.42265	0	7.58464	0	0	0	0	0	22.7539	0	0	0	0	0	6	middle
696	mmu-miR-7689-3p	TTAGAGCCAGACTGCCTGGGTTT	up	inf	inf	0.42265	0	0.813774	0	0	0	0	2.44132	0	0	0	0	0	9	0	low
697	cfa-mir-8903-p3_1ss9AG	TCTGGGGTGGGGCCTGGGAAT	up	inf	inf	0.42265	0	0.813774	0	0	0	0	2.44132	0	0	0	0	0	9	0	low
698	mdo-mir-28-p5_1ss1AT	TAAAATGGTCCTTGCCCTC	up	inf	inf	0.42265	0	0.542516	0	0	0	0	1.62755	0	0	0	0	0	6	0	low
699	ssc-miR-30a-3p_R+1	CTTTCAGTCGGATGTTTGCAGCC	up	inf	inf	0.42265	0	0.542516	0	0	0	0	1.62755	0	0	0	0	0	6	0	low
700	cgr-miR-199b_2ss10TC22TC	CCCAGTGTTCAGACTACCTGTCC	up	inf	inf	0.42265	0	0.406887	0	0	0	0	1.22066	0	0	0	0	0	4.5	0	low
701	sha-mir-199a-p5	CCCAGTGTTCAGACTACCTGTCC	up	inf	inf	0.42265	0	0.406887	0	0	0	0	1.22066	0	0	0	0	0	4.5	0	low
702	bta-miR-199c_R+2	TACAGTAGTCTGCACATTGGCT	up	inf	inf	0.42265	0	1.13671	0	0	0	3.41014	0	0	0	0	0	4	0	0	low
703	mdo-miR-200a-3p_R+2	TAACACTGTCTGGTAACGATGTTT	up	inf	inf	0.42265	0	1.98925	0	0	0	5.96774	0	0	0	0	0	7	0	0	low
704	bta-miR-339b_R+1	TCCCTGTCCTCCAGGAGCTCC	up	inf	inf	0.42265	0	0.632935	0	0	0	0	1.89881	0	0	0	0	0	7	0	low
705	dno-miR-483-3p_L+1	CCACTCCTCTCCTCCCGTCTTCT	up	inf	inf	0.42265	0	0.632935	0	0	0	0	1.89881	0	0	0	0	0	7	0	low
706	mmu-miR-486b-5p_R+2	TCCTGTACTGAGCTGCCCCGAGGT	up	inf	inf	0.42265	0	0.678145	0	0	0	0	2.03443	0	0	0	0	0	7.5	0	low
707	eca-miR-769a-5p	GGAGACCTCTGGGTTCTGAGCT	up	inf	inf	0.42265	0	2.98384	0	0	0	0	8.95151	0	0	0	0	0	33	0	low
708	mml-mir-1232-p3_1ss16CA	GGCGGGGGCGGCGGGACC	up	inf	inf	0.42265	0	7.58464	0	0	0	0	0	22.7539	0	0	0	0	0	6	middle
709	mmu-mir-5108-p5_1ss5TG	ATGGGGGTAGAGCACTGGATG	up	inf	inf	0.42265	0	16.4334	0	0	0	0	0	49.3002	0	0	0	0	0	13	middle
710	mdo-mir-135b-p3_1ss1GA	AGGCTACAGGGAGGGGAGAG	up	inf	inf	0.42265	0	4.42437	0	0	0	0	0	13.2731	0	0	0	0	0	3.5	middle
711	bta-miR-1246_L+4R+1	ATTAAATGGATTTTTGGAGCAGGG	down	-inf	-inf	0.42265	1.8051	0	5.41531	0	0	0	0	0	4.5	0	0	0	0	0	low
712	bta-mir-1246-p5_1ss18GA	TTAAATGGATTTTTGGAA	down	-inf	-inf	0.42265	1.10834	0	0	3.32503	0	0	0	0	0	4	0	0	0	0	low
713	bta-mir-1246-p3_1ss18GA	TTAAATGGATTTTTGGAA	down	-inf	-inf	0.42265	1.10834	0	0	3.32503	0	0	0	0	0	4	0	0	0	0	low
714	cgr-miR-1260_R+2_4	ATCCCACCGCTGCCACCACA	down	-inf	-inf	0.42265	2.4068	0	7.22041	0	0	0	0	0	6	0	0	0	0	0	low
715	cgr-miR-1260_R+2_1ss18AT	ATCCCACCGCTGCCACCTAA	down	-inf	-inf	0.42265	2.07786	0	0	0	6.23359	0	0	0	0	0	6	0	0	0	low
716	cgr-miR-1260_R+2_3	ATCCCACCGCTGCCACCAAT	down	-inf	-inf	0.42265	2.4068	0	7.22041	0	0	0	0	0	6	0	0	0	0	0	low
717	cgr-miR-1260_R+2_2	ATCCCACCGCTGCCACCAAG	down	-inf	-inf	0.42265	2.4068	0	7.22041	0	0	0	0	0	6	0	0	0	0	0	low
718	cgr-miR-1260_R+2_1	ATCCCACCGCTGCCACCAAA	down	-inf	-inf	0.42265	2.4068	0	7.22041	0	0	0	0	0	6	0	0	0	0	0	low
719	cgr-miR-1260_R+2_5	ATCCCACCGCTGCCACCATA	down	-inf	-inf	0.42265	2.4068	0	7.22041	0	0	0	0	0	6	0	0	0	0	0	low
720	bta-mir-1264-p3_1ss5AT	AAGATTAAGAGAACCAACA	up	inf	inf	0.42265	0	3.16027	0	0	0	0	0	9.4808	0	0	0	0	0	2.5	low
721	bta-mir-1264-p5_1ss5AT	AAGATTAAGAGAACCAACA	up	inf	inf	0.42265	0	3.16027	0	0	0	0	0	9.4808	0	0	0	0	0	2.5	low
722	eca-mir-1543-p3	CTAGTCTGGGTGCAAACAATT	up	inf	inf	0.42265	0	0.226048	0	0	0	0	0.678145	0	0	0	0	0	2.5	0	low
723	bta-miR-3431_L-1	CTCAGTCAGCCTTGTGGATGT	up	inf	inf	0.42265	0	8.84875	0	0	0	0	0	26.5462	0	0	0	0	0	7	middle
724	mmu-miR-3968_L-1_1ss14AT	GAATCCCACTCCTGACACCA	down	-inf	-inf	0.42265	1.21209	0	0	0	3.63626	0	0	0	0	0	3.5	0	0	0	low
725	mmu-mir-5108-p5_1ss3TG	GGGGGTAGAGCACTGGAT	up	inf	inf	0.42265	0	7.58464	0	0	0	0	0	22.7539	0	0	0	0	0	6	middle
726	mmu-miR-5119_L+1R-1	TCATCTCATCCTGGGGCTG	up	inf	inf	0.42265	0	17.6975	0	0	0	0	0	53.0925	0	0	0	0	0	14	middle
727	mmu-miR-5124a_R-1_1ss5CA	GGTCAAGTGACTAAGAGCA	up	inf	inf	0.42265	0	3.79232	0	0	0	0	0	11.377	0	0	0	0	0	3	middle
728	mmu-miR-6238_L-1R-2_1ss12TC	TATTAGTCAGCGGAGGAAA	up	inf	inf	0.42265	0	8.84875	0	0	0	0	0	26.5462	0	0	0	0	0	7	middle
729	mmu-miR-8117_L-3_1ss21GT	CGTGTGGAACAGAAGGGT	up	inf	inf	0.42265	0	1.70507	0	0	0	5.11521	0	0	0	0	0	6	0	0	low
730	eca-mir-9175-p5_1ss10GC	GCAGGGGGCCGGGAGGAGAG	up	inf	inf	0.42265	0	7.58464	0	0	0	0	0	22.7539	0	0	0	0	0	6	middle
731	pal-miR-9226-5p_L-3_1ss5GA	AATCCCTGTTCGGGCGCCA	down	-inf	-inf	0.42265	1.38524	0	0	0	4.15573	0	0	0	0	0	4	0	0	0	low
732	cja-mir-9937-p5_1ss2TC	CCGGGGGTGAGTGTGGCTCAGC	up	inf	inf	0.42265	0	4.42437	0	0	0	0	0	13.2731	0	0	0	0	0	3.5	middle
733	cja-mir-9937-p3_1ss2TC	CCGGGGGTGAGTGTGGCTCAGC	up	inf	inf	0.42265	0	4.42437	0	0	0	0	0	13.2731	0	0	0	0	0	3.5	middle
734	bta-mir-12034-p3_1ss1TC	CCCCCCGGGGAGCCCGGCG	up	inf	inf	0.42265	0	3.16027	0	0	0	0	0	9.4808	0	0	0	0	0	2.5	low
735	mdo-miR-22-3p_1ss21GC	AAGCTGCCAGTTGAAGAACTCC	up	inf	inf	0.42265	0	0.904193	0	0	0	0	2.71258	0	0	0	0	0	10	0	low
736	cpo-miR-28-3p_1ss22AT	CACTAGATTGGGAGCTCCTGGT	up	inf	inf	0.42265	0	0.904193	0	0	0	0	2.71258	0	0	0	0	0	10	0	low
737	mdo-miR-125b-5p_L+2_1ss7TG	AATCCCGGAGACCCTAACTTGTGA	up	inf	inf	0.42265	0	48.1935	0	0	0	0	144.581	0	0	0	0	0	533	0	middle
738	dno-miR-134-5p_R+1_1ss22CA	TGTGACTGGTTGACCAGAGGGAT	up	inf	inf	0.42265	0	0.723355	0	0	0	0	2.17006	0	0	0	0	0	8	0	low
739	mdo-miR-152-3p_R+3	TCAGTGCATGACAGAACTTGGGTTT	up	inf	inf	0.42265	0	0.632935	0	0	0	0	1.89881	0	0	0	0	0	7	0	low
740	bta-miR-323b-3p	CACAATACACGGTCGGCCTCT	up	inf	inf	0.42265	0	0.452097	0	0	0	0	1.35629	0	0	0	0	0	5	0	low
741	bta-miR-378_R+2	ACTGGACTTGGAGTCAGAAGGCAG	up	inf	inf	0.42265	0	0.632935	0	0	0	0	1.89881	0	0	0	0	0	7	0	low
742	cgr-miR-486-5p_R+2_1ss22GA	TCCTGTACTGAGCTGCCCCGAAGT	up	inf	inf	0.42265	0	0.361677	0	0	0	0	1.08503	0	0	0	0	0	4	0	low
743	mmu-miR-541-5p	AAGGGATTCTGATGTTGGTCACACT	up	inf	inf	0.42265	0	6.32053	0	0	0	0	0	18.9616	0	0	0	0	0	5	middle
744	mmu-miR-5106_L-4R-1_1ss20CT	CTGTAGCTCAGTTGGTAG	down	-inf	-inf	0.42265	1.38543	0	0	4.15629	0	0	0	0	0	5	0	0	0	0	low
745	bta-miR-6119-5p_R-2	AGAGGTAAAAAATTGATTTGA	up	inf	inf	0.42265	0	6.32053	0	0	0	0	0	18.9616	0	0	0	0	0	5	middle
746	cja-miR-9933_L-6_1ss7CA	AACCCATGACTGATGGCT	up	inf	inf	0.42265	0	0.452097	0	0	0	0	1.35629	0	0	0	0	0	5	0	low
747	pal-miR-9993b-3p_1ss12GT	ATCTCGCTGGGTCCTCCA	up	inf	inf	0.42265	0	0.452097	0	0	0	0	1.35629	0	0	0	0	0	5	0	low
748	PC-5p-185985_6	ATTCAGCTACGATCACCAGGGC	down	-inf	-inf	0.42265	1.03893	0	0	0	3.11679	0	0	0	0	0	3	0	0	0	low
749	PC-5p-269694_5	AAAAGTAATTGCAGCATTTGCC	up	inf	inf	0.42265	0	3.16027	0	0	0	0	0	9.4808	0	0	0	0	0	2.5	low
750	PC-3p-262053_5	AGGCTTGAGGCAGGGGCGCC	up	inf	inf	0.42265	0	3.16027	0	0	0	0	0	9.4808	0	0	0	0	0	2.5	low
751	PC-3p-243127_5	TTGGGGGAATTGGAGGGAGGTCT	up	inf	inf	0.42265	0	0.452097	0	0	0	0	1.35629	0	0	0	0	0	5	0	low
752	PC-5p-145707_9	TTTCACAGCCCCTGTTGCCCTG	up	inf	inf	0.42265	0	5.68848	0	0	0	0	0	17.0654	0	0	0	0	0	4.5	middle
753	PC-5p-156671_8	TGGAGAACGTTTAAAACATT	up	inf	inf	0.42265	0	10.1129	0	0	0	0	0	30.3386	0	0	0	0	0	8	middle
754	PC-3p-253005_5	ATACGATTAAGAGTTTGAT	up	inf	inf	0.42265	0	6.32053	0	0	0	0	0	18.9616	0	0	0	0	0	5	middle
755	PC-3p-232668_5	TAGGTATGTTACAAGGAAT	up	inf	inf	0.42265	0	6.32053	0	0	0	0	0	18.9616	0	0	0	0	0	5	middle
756	PC-3p-223026_5	GGGCTGATGCGGGCTTGGGG	up	inf	inf	0.42265	0	6.32053	0	0	0	0	0	18.9616	0	0	0	0	0	5	middle
757	PC-3p-275603_5	CAGATAGAGTTAGATTAA	up	inf	inf	0.42265	0	6.32053	0	0	0	0	0	18.9616	0	0	0	0	0	5	middle
758	PC-5p-223490_5	GGGGCCGGGCTGAACCATA	down	-inf	-inf	0.42265	1.73155	0	0	0	5.19466	0	0	0	0	0	5	0	0	0	low
759	PC-5p-272252_5	CAGCTTTGCAATCTTTCCC	up	inf	inf	0.42265	0	6.32053	0	0	0	0	0	18.9616	0	0	0	0	0	5	middle
760	PC-5p-259016_5	GAGAAAGGTCACAAGAACT	up	inf	inf	0.42265	0	6.32053	0	0	0	0	0	18.9616	0	0	0	0	0	5	middle
761	PC-3p-277234_5	TGCCTCCTCCGTGGCCTCAGT	down	-inf	-inf	0.42265	1.38543	0	0	4.15629	0	0	0	0	0	5	0	0	0	0	low
762	PC-3p-207792_6	GAAAGGTTTCCTGGGCAAG	up	inf	inf	0.42265	0	7.58464	0	0	0	0	0	22.7539	0	0	0	0	0	6	middle
763	PC-5p-261561_5	GGAAGTAACTTGAATATGTA	down	-inf	-inf	0.42265	2.00567	0	6.01701	0	0	0	0	0	5	0	0	0	0	0	low
764	PC-3p-290946_5	AGTCCACCCAGACCCACCA	up	inf	inf	0.42265	0	6.32053	0	0	0	0	0	18.9616	0	0	0	0	0	5	middle
765	PC-3p-284493_5	AAGCTGTAAGAATACCCACT	up	inf	inf	0.42265	0	6.32053	0	0	0	0	0	18.9616	0	0	0	0	0	5	middle
766	PC-3p-255330_5	TCTTCCTTCCCTGCCTTCTTTTT	down	-inf	-inf	0.42265	2.00567	0	6.01701	0	0	0	0	0	5	0	0	0	0	0	low
767	PC-3p-246924_5	CGAGTCACTCCGCCCCACCA	up	inf	inf	0.42265	0	12.6411	0	0	0	0	0	37.9232	0	0	0	0	0	10	middle
768	PC-3p-140599_9	GATCCCCTCTGCCTCCACCA	up	inf	inf	0.42265	0	11.377	0	0	0	0	0	34.1309	0	0	0	0	0	9	middle
769	PC-5p-191231_6	CCCGGGCGTGACTAGGGCG	up	inf	inf	0.42265	0	7.58464	0	0	0	0	0	22.7539	0	0	0	0	0	6	middle
770	PC-5p-186974_6	GCTCTCGGGCAACCTGACCT	up	inf	inf	0.42265	0	7.58464	0	0	0	0	0	22.7539	0	0	0	0	0	6	middle
771	PC-5p-283467_5	ACCTCTTCCCATCCCAACAG	up	inf	inf	0.42265	0	6.32053	0	0	0	0	0	18.9616	0	0	0	0	0	5	middle
772	PC-3p-210283_6	ATTATATTTTTTGAATTTC	up	inf	inf	0.42265	0	7.58464	0	0	0	0	0	22.7539	0	0	0	0	0	6	middle
773	PC-3p-273131_5	GAAAATATTGACTCTTTAA	up	inf	inf	0.42265	0	6.32053	0	0	0	0	0	18.9616	0	0	0	0	0	5	middle
774	PC-3p-260222_5	ATGCGGGAGTGCTCTAAAG	up	inf	inf	0.42265	0	6.32053	0	0	0	0	0	18.9616	0	0	0	0	0	5	middle
775	PC-3p-275074_5	CCATTTCCGTGCCTTTCCCTGA	down	-inf	-inf	0.42265	1.38543	0	0	4.15629	0	0	0	0	0	5	0	0	0	0	low
776	PC-5p-265141_5	AAAAAATGCCGGGGCTTCC	up	inf	inf	0.42265	0	6.32053	0	0	0	0	0	18.9616	0	0	0	0	0	5	middle
777	PC-3p-63755_31	CGTGAAATCCTGTCTGAA	up	inf	inf	0.42265	0	50.5643	0	0	0	0	0	151.693	0	0	0	0	0	40	middle
778	PC-5p-185862_6	CAGCGAGGAGGGGAAGGAGCATC	down	-inf	-inf	0.42265	2.07786	0	0	0	6.23359	0	0	0	0	0	6	0	0	0	low
779	PC-5p-206666_6	ATGACTTATGAGGTGTAGC	up	inf	inf	0.42265	0	7.58464	0	0	0	0	0	22.7539	0	0	0	0	0	6	middle
780	PC-3p-273599_5	GGGAAACCCACCTCAAAAC	up	inf	inf	0.42265	0	6.32053	0	0	0	0	0	18.9616	0	0	0	0	0	5	middle
781	PC-5p-204829_6	TGGGCCAATACTGACGGTC	up	inf	inf	0.42265	0	7.58464	0	0	0	0	0	22.7539	0	0	0	0	0	6	middle
782	PC-5p-275001_5	TTAAGCTAGCTGTGAAATC	up	inf	inf	0.42265	0	6.32053	0	0	0	0	0	18.9616	0	0	0	0	0	5	middle
783	PC-3p-201445_6	GTATAGTATTGTTTAATGG	up	inf	inf	0.42265	0	7.58464	0	0	0	0	0	22.7539	0	0	0	0	0	6	middle
784	PC-5p-216179_6	AATGGCGTGGAGCCGGGCG	up	inf	inf	0.42265	0	1.70507	0	0	0	5.11521	0	0	0	0	0	6	0	0	low
785	PC-5p-252705_5	CCTGGTTTGTCTGAGGTTCT	up	inf	inf	0.42265	0	6.32053	0	0	0	0	0	18.9616	0	0	0	0	0	5	middle
786	PC-3p-238548_5	TGGACCGAATCTGGGAGGA	up	inf	inf	0.42265	0	1.42089	0	0	0	4.26267	0	0	0	0	0	5	0	0	low
787	PC-3p-150738_8	AACAGTACTCAAGTGGCC	up	inf	inf	0.42265	0	18.9616	0	0	0	0	0	56.8848	0	0	0	0	0	15	middle
788	PC-3p-121487_12	ATTAGGAAAGAATTGTGTAGC	up	inf	inf	0.42265	0	25.2821	0	0	0	0	0	75.8464	0	0	0	0	0	20	middle
789	PC-3p-277815_5	CGAATGAACAAGACTCTGA	up	inf	inf	0.42265	0	6.32053	0	0	0	0	0	18.9616	0	0	0	0	0	5	middle
790	PC-3p-137955_10	TAGATCCTATTCCTTTAACAC	up	inf	inf	0.42265	0	12.6411	0	0	0	0	0	37.9232	0	0	0	0	0	10	middle
791	PC-3p-287482_5	CAGGGACTGAGGGAGGGCA	down	-inf	-inf	0.42265	1.38543	0	0	4.15629	0	0	0	0	0	5	0	0	0	0	low
792	PC-3p-287010_5	TGACTCCGAGTCCCGCCCCCAG	down	-inf	-inf	0.42265	1.73155	0	0	0	5.19466	0	0	0	0	0	5	0	0	0	low
793	PC-3p-244187_5	AAGCCAGTCCCAAGATAAG	down	-inf	-inf	0.42265	1.38543	0	0	4.15629	0	0	0	0	0	5	0	0	0	0	low
794	PC-5p-237690_5	TCTACTCATCTCCCAGTCATGTA	up	inf	inf	0.42265	0	1.42089	0	0	0	4.26267	0	0	0	0	0	5	0	0	low
795	PC-3p-285269_5	CATGATTGAAGAAATGCAG	up	inf	inf	0.42265	0	1.42089	0	0	0	4.26267	0	0	0	0	0	5	0	0	low
796	PC-5p-220705_6	GGGGCCCGAAGATCAGATG	up	inf	inf	0.42265	0	7.58464	0	0	0	0	0	22.7539	0	0	0	0	0	6	middle
797	PC-3p-106938_15	AGATTGTAGAAGTTTATGA	up	inf	inf	0.42265	0	18.9616	0	0	0	0	0	56.8848	0	0	0	0	0	15	middle
798	PC-3p-237896_5	GAATGGGGAGCTGTGGGCCT	up	inf	inf	0.42265	0	6.32053	0	0	0	0	0	18.9616	0	0	0	0	0	5	middle
799	PC-3p-49993_43	AAAGTGGACGTATAGGGT	up	inf	inf	0.42265	0	91.0157	0	0	0	0	0	273.047	0	0	0	0	0	72	middle
800	PC-3p-159886_8	TGAGGGAAAGGCTAAAAGAA	up	inf	inf	0.42265	0	5.05643	0	0	0	0	0	15.1693	0	0	0	0	0	4	middle
801	PC-3p-152744_8	ATGTGTAGGATAGGTGGGA	up	inf	inf	0.42265	0	10.1129	0	0	0	0	0	30.3386	0	0	0	0	0	8	middle
802	PC-3p-202269_6	CATCTTCCCAAGCCTCCTCCATA	down	-inf	-inf	0.42265	2.07786	0	0	0	6.23359	0	0	0	0	0	6	0	0	0	low
803	PC-3p-289925_5	CAAGAAGAGCAAAAGGTAGA	up	inf	inf	0.42265	0	6.32053	0	0	0	0	0	18.9616	0	0	0	0	0	5	middle
804	PC-3p-242375_5	CACAGACCAGGGGGTGGCAA	up	inf	inf	0.42265	0	6.32053	0	0	0	0	0	18.9616	0	0	0	0	0	5	middle
805	PC-3p-226291_5	GTGGCTCACAACTGTAGTCTCAGCAT	up	inf	inf	0.42265	0	1.42089	0	0	0	4.26267	0	0	0	0	0	5	0	0	low
806	PC-5p-157829_8	GGAAGTGGTTCCAAGAAA	up	inf	inf	0.42265	0	17.6975	0	0	0	0	0	53.0925	0	0	0	0	0	14	middle
807	PC-3p-289691_5	AAGGAGAAGTAGCTCAGTT	up	inf	inf	0.42265	0	6.32053	0	0	0	0	0	18.9616	0	0	0	0	0	5	middle
808	PC-3p-259396_5	AATGTTTTAGAGGTTTCTGC	up	inf	inf	0.42265	0	6.32053	0	0	0	0	0	18.9616	0	0	0	0	0	5	middle
809	PC-3p-278424_5	CCGCTCTTCCCCTGACCCCAGT	up	inf	inf	0.42265	0	6.32053	0	0	0	0	0	18.9616	0	0	0	0	0	5	middle
810	PC-3p-256118_5	CCACCTGTTTGCCTGCCTTC	up	inf	inf	0.42265	0	1.42089	0	0	0	4.26267	0	0	0	0	0	5	0	0	low
811	PC-5p-164339_7	AGCTGAGTAGAGCAGTTGG	up	inf	inf	0.42265	0	8.84875	0	0	0	0	0	26.5462	0	0	0	0	0	7	middle
812	PC-3p-254687_5	TTGAAATGCTGCATCCGGCGACT	down	-inf	-inf	0.42265	1.73155	0	0	0	5.19466	0	0	0	0	0	5	0	0	0	low
813	PC-5p-200570_6	GAAAGGCCAAGGGTTTCTGC	up	inf	inf	0.42265	0	7.58464	0	0	0	0	0	22.7539	0	0	0	0	0	6	middle
814	PC-3p-216730_6	TCACTCTAGGGTTGGGGACAGT	up	inf	inf	0.42265	0	1.70507	0	0	0	5.11521	0	0	0	0	0	6	0	0	low
815	PC-3p-97178_17	TCCGGAGTGGGGATCGGGG	up	inf	inf	0.42265	0	21.4898	0	0	0	0	0	64.4694	0	0	0	0	0	17	middle
816	PC-3p-263763_5	TGGGGGTAGAGCACAGAATG	up	inf	inf	0.42265	0	12.6411	0	0	0	0	0	37.9232	0	0	0	0	0	10	middle
817	PC-5p-232671_5	GAGCACCTGAATCTTTCCCATT	up	inf	inf	0.42265	0	1.42089	0	0	0	4.26267	0	0	0	0	0	5	0	0	low
818	PC-3p-98875_17	CGCCTGTCTCATTCTCTGCAGT	up	inf	inf	0.42265	0	1.98923	0	0	0	0	5.96768	0	0	0	0	0	22	0	low
819	PC-5p-213852_6	ACTCAAGTTCTGGTCTCCA	down	-inf	-inf	0.42265	2.07786	0	0	0	6.23359	0	0	0	0	0	6	0	0	0	low
820	PC-3p-105583_15	TGCTGCGCTCCGCGGGCTCTCAGA	up	inf	inf	0.42265	0	1.35629	0	0	0	0	4.06887	0	0	0	0	0	15	0	low
821	PC-3p-257494_5	CCCGGCTTCGGCGCCCGCCTAG	down	-inf	-inf	0.42265	1.73155	0	0	0	5.19466	0	0	0	0	0	5	0	0	0	low
822	PC-5p-254374_5	ACAAAATGCCAGCACCCCCAGA	down	-inf	-inf	0.42265	2.00567	0	6.01701	0	0	0	0	0	5	0	0	0	0	0	low
823	PC-5p-193786_6	TAAGGAGTGTTCTGTAAGT	down	-inf	-inf	0.42265	2.4068	0	7.22041	0	0	0	0	0	6	0	0	0	0	0	low
824	PC-5p-271192_5	GTTCCTCTTCTTAACACCA	up	inf	inf	0.42265	0	6.32053	0	0	0	0	0	18.9616	0	0	0	0	0	5	middle
825	PC-5p-164615_7	AATGGAATTACAGCACTTGG	up	inf	inf	0.42265	0	17.6975	0	0	0	0	0	53.0925	0	0	0	0	0	14	middle
826	PC-3p-206740_6	TCTTGCTCGGCCTCCCTGGGG	down	-inf	-inf	0.42265	1.66251	0	0	4.98754	0	0	0	0	0	6	0	0	0	0	low
827	PC-5p-178454_7	CGCTGATGCAAAGCCTGGC	up	inf	inf	0.42265	0	8.84875	0	0	0	0	0	26.5462	0	0	0	0	0	7	middle
828	PC-3p-196228_6	TTCCCCGCTTCCCCCCTAGG	down	-inf	-inf	0.42265	1.66251	0	0	4.98754	0	0	0	0	0	6	0	0	0	0	low
829	PC-3p-264499_5	TGGGGCCTGGGCATCAGTGTTT	down	-inf	-inf	0.42265	2.00567	0	6.01701	0	0	0	0	0	5	0	0	0	0	0	low
830	PC-3p-285339_5	AGACTCTTGAGACACAGCTCCA	up	inf	inf	0.42265	0	6.32053	0	0	0	0	0	18.9616	0	0	0	0	0	5	middle
831	PC-3p-271814_5	TGGCGAACGAACAAGGAAA	down	-inf	-inf	0.42265	1.38543	0	0	4.15629	0	0	0	0	0	5	0	0	0	0	low
832	PC-5p-270880_5	AGCGCCGTCGGCCGGGCCTCCAGC	up	inf	inf	0.42265	0	1.42089	0	0	0	4.26267	0	0	0	0	0	5	0	0	low
833	PC-5p-191253_6	AAAAGCTTCTAGTGTTAATT	up	inf	inf	0.42265	0	7.58464	0	0	0	0	0	22.7539	0	0	0	0	0	6	middle
834	PC-5p-260001_5	GAGTGGGCTTTAGCTGAC	up	inf	inf	0.42265	0	6.32053	0	0	0	0	0	18.9616	0	0	0	0	0	5	middle
835	PC-3p-146102_9	CGCCCCTCCTGCCCCCACAGTA	down	-inf	-inf	0.42265	2.49377	0	0	7.48131	0	0	0	0	0	9	0	0	0	0	low
836	PC-5p-162568_7	GTTAGGGGAGGAGCTGTGG	up	inf	inf	0.42265	0	8.84875	0	0	0	0	0	26.5462	0	0	0	0	0	7	middle
837	PC-5p-275200_5	TAAATTTACACTGGATTTGT	up	inf	inf	0.42265	0	6.32053	0	0	0	0	0	18.9616	0	0	0	0	0	5	middle
838	PC-3p-280685_5	GTTTGGTTTTACTTTAATAA	up	inf	inf	0.42265	0	6.32053	0	0	0	0	0	18.9616	0	0	0	0	0	5	middle
839	PC-5p-214038_6	GGTGATAGACATTTTGATTT	up	inf	inf	0.42265	0	7.58464	0	0	0	0	0	22.7539	0	0	0	0	0	6	middle
840	PC-3p-231958_5	CTGAGCTCAGGCAAGAACAC	up	inf	inf	0.42265	0	6.32053	0	0	0	0	0	18.9616	0	0	0	0	0	5	middle
841	PC-5p-169965_7	AAATTGTGTTAAGTGAGAA	up	inf	inf	0.42265	0	8.84875	0	0	0	0	0	26.5462	0	0	0	0	0	7	middle
842	PC-5p-209420_6	AGAATGAAACTCAAAGGAAT	down	-inf	-inf	0.42265	1.66251	0	0	4.98754	0	0	0	0	0	6	0	0	0	0	low
843	PC-3p-158651_8	CAAGAAACATCATTAGAACT	up	inf	inf	0.42265	0	10.1129	0	0	0	0	0	30.3386	0	0	0	0	0	8	middle
844	PC-5p-255009_5	GGGACTTTTGGCTCAAGCC	up	inf	inf	0.42265	0	6.32053	0	0	0	0	0	18.9616	0	0	0	0	0	5	middle
845	PC-3p-281918_5	TCTGCTGTGGGCGTTGGAT	up	inf	inf	0.42265	0	6.32053	0	0	0	0	0	18.9616	0	0	0	0	0	5	middle
846	PC-3p-89284_19	AGGAACTCCAACAATATTAGT	up	inf	inf	0.42265	0	35.395	0	0	0	0	0	106.185	0	0	0	0	0	28	middle
847	PC-5p-117638_12	AGAGGGGCCTCGTGTCTGCTGAC	up	inf	inf	0.42265	0	1.08503	0	0	0	0	3.2551	0	0	0	0	0	12	0	low
848	PC-5p-246468_5	ATGCTGGGCACCATTCAAGAAA	up	inf	inf	0.42265	0	1.42089	0	0	0	4.26267	0	0	0	0	0	5	0	0	low
849	PC-3p-83681_21	TTCATCGGCGTAGGGTGA	up	inf	inf	0.42265	0	32.8668	0	0	0	0	0	98.6003	0	0	0	0	0	26	middle
850	PC-5p-282399_5	CCCGGAGCGTCCCGCCCTCTGC	up	inf	inf	0.42265	0	1.42089	0	0	0	4.26267	0	0	0	0	0	5	0	0	low
851	PC-5p-282135_5	TTTGGGGAAATAGAGCCAAAT	up	inf	inf	0.42265	0	1.42089	0	0	0	4.26267	0	0	0	0	0	5	0	0	low
852	PC-5p-205048_6	AAGAACAAGGATTATATGG	up	inf	inf	0.42265	0	7.58464	0	0	0	0	0	22.7539	0	0	0	0	0	6	middle
853	PC-5p-250960_5	CGCACATGTGCTGCTGGCTG	up	inf	inf	0.42265	0	6.32053	0	0	0	0	0	18.9616	0	0	0	0	0	5	middle
854	PC-5p-257224_5	CATGCATGCTGGCTGAGTT	down	-inf	-inf	0.42265	1.38543	0	0	4.15629	0	0	0	0	0	5	0	0	0	0	low
855	PC-5p-255656_5	CCACTCCTGTCCCTCCAGCTC	down	-inf	-inf	0.42265	2.00567	0	6.01701	0	0	0	0	0	5	0	0	0	0	0	low
856	PC-5p-174314_7	GAACCTTTACTGTGCTTTG	up	inf	inf	0.42265	0	8.84875	0	0	0	0	0	26.5462	0	0	0	0	0	7	middle
857	PC-5p-129502_11	TTCATGGTAGGCAGTTTGA	up	inf	inf	0.42265	0	13.9052	0	0	0	0	0	41.7155	0	0	0	0	0	11	middle
858	PC-5p-226763_5	GTGGATGATGTGTATTAAT	up	inf	inf	0.42265	0	6.32053	0	0	0	0	0	18.9616	0	0	0	0	0	5	middle
859	PC-3p-163373_7	CGCGGCGGGGGCGGCGGGAC	up	inf	inf	0.42265	0	8.84875	0	0	0	0	0	26.5462	0	0	0	0	0	7	middle
860	PC-3p-164354_7	TCTGTGTAGTATAGTGGGA	up	inf	inf	0.42265	0	8.84875	0	0	0	0	0	26.5462	0	0	0	0	0	7	middle
861	PC-5p-240000_5	ACCGAGGCAAACGAAACAG	up	inf	inf	0.42265	0	6.32053	0	0	0	0	0	18.9616	0	0	0	0	0	5	middle
862	PC-5p-164927_7	GTGTGATTGTTGGGGTGTAT	up	inf	inf	0.42265	0	8.84875	0	0	0	0	0	26.5462	0	0	0	0	0	7	middle
863	PC-3p-171006_7	CCTGAAAATTATCATGTAAC	up	inf	inf	0.42265	0	8.84875	0	0	0	0	0	26.5462	0	0	0	0	0	7	middle
864	PC-5p-254233_5	AGAGGCCGGGTGGTGTGGTG	up	inf	inf	0.42265	0	1.42089	0	0	0	4.26267	0	0	0	0	0	5	0	0	low
865	PC-5p-217331_6	AGTGACTAAGAGCATATGGT	up	inf	inf	0.42265	0	7.58464	0	0	0	0	0	22.7539	0	0	0	0	0	6	middle
866	PC-3p-245141_5	CCTCCGACCACTCCTCCATTCT	down	-inf	-inf	0.42265	1.38543	0	0	4.15629	0	0	0	0	0	5	0	0	0	0	low
867	PC-5p-165469_7	AATTTGACAAACCTCTAGT	up	inf	inf	0.42265	0	8.84875	0	0	0	0	0	26.5462	0	0	0	0	0	7	middle
868	PC-5p-120663_12	ATGGGGTGCAAGCTCTTG	up	inf	inf	0.42265	0	26.5462	0	0	0	0	0	79.6387	0	0	0	0	0	21	middle
869	PC-5p-241719_5	ACCGGTTGAGATGCAAGGGCTGCT	down	-inf	-inf	0.42265	1.38543	0	0	4.15629	0	0	0	0	0	5	0	0	0	0	low
870	PC-3p-182294_7	CTCATCCTGGAGCTGGAGTC	down	-inf	-inf	0.42265	1.9396	0	0	5.8188	0	0	0	0	0	7	0	0	0	0	low
871	PC-5p-238903_5	TGTTGGCAGGAGCAGAGGATGAC	down	-inf	-inf	0.42265	1.38543	0	0	4.15629	0	0	0	0	0	5	0	0	0	0	low
872	PC-5p-249657_5	GAGGGGCCCGGTAGGATGT	up	inf	inf	0.42265	0	1.42089	0	0	0	4.26267	0	0	0	0	0	5	0	0	low
873	PC-3p-278551_5	TTCCAGGAAAAGCCTCTAA	down	-inf	-inf	0.42265	1.38543	0	0	4.15629	0	0	0	0	0	5	0	0	0	0	low
874	PC-3p-101872_16	GTGAAATAGATTCTGAAAC	up	inf	inf	0.42265	0	20.2257	0	0	0	0	0	60.6771	0	0	0	0	0	16	middle
875	PC-5p-268386_5	CTGAGATCTCTGAATGGGG	up	inf	inf	0.42265	0	6.32053	0	0	0	0	0	18.9616	0	0	0	0	0	5	middle
876	PC-5p-195619_6	GAATGGCTCTGAGGACAGG	up	inf	inf	0.42265	0	7.58464	0	0	0	0	0	22.7539	0	0	0	0	0	6	middle
877	PC-5p-242380_5	TGCACAATTATTTATTGCT	up	inf	inf	0.42265	0	6.32053	0	0	0	0	0	18.9616	0	0	0	0	0	5	middle
878	PC-5p-200081_6	TGTCCCCCAGGCCTGTACCAGT	up	inf	inf	0.42265	0	1.70507	0	0	0	5.11521	0	0	0	0	0	6	0	0	low
879	PC-5p-127310_11	AGTTAATGGACACGAAATC	up	inf	inf	0.42265	0	13.9052	0	0	0	0	0	41.7155	0	0	0	0	0	11	middle
880	PC-3p-239793_5	AAGCGGAGGAATAGAAAATA	up	inf	inf	0.42265	0	6.32053	0	0	0	0	0	18.9616	0	0	0	0	0	5	middle
881	PC-5p-182537_7	CTTTTACTCTTTATTTGTATT	up	inf	inf	0.42265	0	8.84875	0	0	0	0	0	26.5462	0	0	0	0	0	7	middle
882	PC-3p-61897_33	AGGGACTCGAACCAGTAAGA	up	inf	inf	0.42265	0	41.7155	0	0	0	0	0	125.147	0	0	0	0	0	33	middle
883	PC-3p-243662_5	ACTCCCACTCTCCCCTCCA	up	inf	inf	0.42265	0	6.32053	0	0	0	0	0	18.9616	0	0	0	0	0	5	middle
884	PC-5p-59241_35	TTGGATACTGGCAAAATAG	up	inf	inf	0.42265	0	68.2618	0	0	0	0	0	204.785	0	0	0	0	0	54	middle
885	PC-5p-151517_8	TGGCTGGCTGCTCCGGGCACTGG	up	inf	inf	0.42265	0	1.89881	0	0	0	0	5.69642	0	0	0	0	0	21	0	low
886	PC-5p-36737_61	GCAGGAAAAGAAATCAAC	up	inf	inf	0.42265	0	92.2798	0	0	0	0	0	276.839	0	0	0	0	0	73	middle
887	PC-5p-93748_18	AAGAGTGCAATCACGGGA	up	inf	inf	0.42265	0	32.8668	0	0	0	0	0	98.6003	0	0	0	0	0	26	middle
888	PC-3p-131751_10	ATATGGAAATAGAACATATA	up	inf	inf	0.42265	0	12.6411	0	0	0	0	0	37.9232	0	0	0	0	0	10	middle
889	PC-5p-257437_5	AGGGCTGTGATGAAGGGAGG	up	inf	inf	0.42265	0	6.32053	0	0	0	0	0	18.9616	0	0	0	0	0	5	middle
890	PC-5p-236487_5	AATGGAAGGGCACAGGTGCGGG	up	inf	inf	0.42265	0	6.32053	0	0	0	0	0	18.9616	0	0	0	0	0	5	middle
891	PC-3p-243612_5	ACTGGTTATCTTATTCTGAAT	up	inf	inf	0.42265	0	1.42089	0	0	0	4.26267	0	0	0	0	0	5	0	0	low
892	PC-3p-94860_18	CCTCCATGACTTTTTCACCA	up	inf	inf	0.42265	0	2.71258	0	0	0	0	8.13774	0	0	0	0	0	30	0	low
893	PC-5p-201911_6	GAACTGCGTTTGAAACTAC	up	inf	inf	0.42265	0	13.9052	0	0	0	0	0	41.7155	0	0	0	0	0	11	middle
894	PC-5p-159886_8	TGAGGGAAAGGCTAAAAGAA	up	inf	inf	0.42265	0	5.05643	0	0	0	0	0	15.1693	0	0	0	0	0	4	middle
895	PC-5p-90973_19	AAGGGCTTACACCACCACCACCA	up	inf	inf	0.42265	0	3.34552	0	0	0	0	10.0365	0	0	0	0	0	37	0	middle
896	PC-5p-144107_9	TGCCGGGGCTCCACCACCA	up	inf	inf	0.42265	0	1.53713	0	0	0	0	4.61139	0	0	0	0	0	17	0	low
897	PC-3p-193713_6	TTAAAACCTCTAGTCTTTGG	up	inf	inf	0.42265	0	1.70507	0	0	0	5.11521	0	0	0	0	0	6	0	0	low
898	PC-5p-199443_6	CCCTCTCTGGGATCTCCTGGG	up	inf	inf	0.42265	0	7.58464	0	0	0	0	0	22.7539	0	0	0	0	0	6	middle
899	PC-5p-268093_5	CCTTGGGAAGTATGCTCGC	up	inf	inf	0.42265	0	6.32053	0	0	0	0	0	18.9616	0	0	0	0	0	5	middle
900	PC-3p-145461_9	AGTGATCTGGTGGTTCTGTA	up	inf	inf	0.42265	0	26.5462	0	0	0	0	0	79.6387	0	0	0	0	0	21	middle
901	PC-3p-136584_10	TGGTGTGGTCTGTTGTTTT	down	-inf	-inf	0.42265	2.77086	0	0	8.31257	0	0	0	0	0	10	0	0	0	0	low
902	PC-3p-230615_5	TTTGGGCACTCTAAGGAAA	up	inf	inf	0.42265	0	6.32053	0	0	0	0	0	18.9616	0	0	0	0	0	5	middle
903	PC-3p-167837_7	AGGATAGGAAGTTGCTTTTT	up	inf	inf	0.42265	0	15.1693	0	0	0	0	0	45.5078	0	0	0	0	0	12	middle
904	PC-5p-191577_6	TTGACCATAACCTTCTTGA	up	inf	inf	0.42265	0	7.58464	0	0	0	0	0	22.7539	0	0	0	0	0	6	middle
905	PC-5p-272990_5	CATTAGGAAAGAATTGTGT	up	inf	inf	0.42265	0	6.32053	0	0	0	0	0	18.9616	0	0	0	0	0	5	middle
906	PC-3p-187531_6	TCTAGGGTGGGGCCCGGGAAA	up	inf	inf	0.42265	0	1.70507	0	0	0	5.11521	0	0	0	0	0	6	0	0	low
907	PC-5p-193648_6	CCTCCTCCCCGCGCCCCCGCCA	up	inf	inf	0.42265	0	13.9052	0	0	0	0	0	41.7155	0	0	0	0	0	11	middle
908	PC-5p-176275_7	TCAGTCAGCCTGAGTTTGAG	up	inf	inf	0.42265	0	8.84875	0	0	0	0	0	26.5462	0	0	0	0	0	7	middle
909	PC-5p-184491_6	TTGACCCACCTCGTCCGGC	up	inf	inf	0.42265	0	7.58464	0	0	0	0	0	22.7539	0	0	0	0	0	6	middle
910	PC-5p-272477_5	AGGCGGCCGCGGGCTCCGGTTC	up	inf	inf	0.42265	0	1.42089	0	0	0	4.26267	0	0	0	0	0	5	0	0	low
911	PC-3p-168768_7	GATAATTGCTGAAGGCATC	up	inf	inf	0.42265	0	8.84875	0	0	0	0	0	26.5462	0	0	0	0	0	7	middle
912	PC-5p-253589_5	TTTGTGCACCGAGGTAATGA	up	inf	inf	0.42265	0	1.42089	0	0	0	4.26267	0	0	0	0	0	5	0	0	low
913	PC-3p-160312_8	GAAGGGGGATGCAGAGGGGAGT	down	-inf	-inf	0.42265	2.21669	0	0	6.65006	0	0	0	0	0	8	0	0	0	0	low
914	PC-3p-178324_7	ATCCAGCAGGACGGTGGCCA	up	inf	inf	0.42265	0	8.84875	0	0	0	0	0	26.5462	0	0	0	0	0	7	middle
915	PC-5p-209558_6	ATGAGCTGGGTGGGGGAGT	down	-inf	-inf	0.42265	1.66251	0	0	4.98754	0	0	0	0	0	6	0	0	0	0	low
916	PC-3p-263467_5	CAGCTGTGCTTTGAAGTGT	up	inf	inf	0.42265	0	6.32053	0	0	0	0	0	18.9616	0	0	0	0	0	5	middle
917	PC-3p-137318_10	TTGATGATGTGGATTAATT	up	inf	inf	0.42265	0	6.32053	0	0	0	0	0	18.9616	0	0	0	0	0	5	middle
918	PC-3p-179099_7	TTTGTCAGTACATGTTAATGGTA	up	inf	inf	0.42265	0	1.98925	0	0	0	5.96774	0	0	0	0	0	7	0	0	low
919	PC-3p-240144_5	ACCATGTCCAGTCTGAAGC	up	inf	inf	0.42265	0	1.42089	0	0	0	4.26267	0	0	0	0	0	5	0	0	low
920	PC-5p-281441_5	TAGGTGTTTTGTTAAGTTG	up	inf	inf	0.42265	0	6.32053	0	0	0	0	0	18.9616	0	0	0	0	0	5	middle
921	PC-3p-187520_6	TGGGGCCCTTCTGCGCCGCGGACT	up	inf	inf	0.42265	0	1.70507	0	0	0	5.11521	0	0	0	0	0	6	0	0	low
922	PC-3p-148780_8	TTATGGCTGCGAAAAAGAA	up	inf	inf	0.42265	0	10.1129	0	0	0	0	0	30.3386	0	0	0	0	0	8	middle
923	PC-3p-185092_6	CGGTCCCTCTGTTGGCTCC	up	inf	inf	0.42265	0	7.58464	0	0	0	0	0	22.7539	0	0	0	0	0	6	middle
924	PC-3p-211940_6	TGTCCCGGCCCGGAGCCGCCAAT	up	inf	inf	0.42265	0	7.58464	0	0	0	0	0	22.7539	0	0	0	0	0	6	middle
925	PC-3p-251260_5	ATTGCAACCGAGAACACCG	up	inf	inf	0.42265	0	6.32053	0	0	0	0	0	18.9616	0	0	0	0	0	5	middle
926	PC-5p-136796_10	GGATACTGGCAAAATAGAA	up	inf	inf	0.42265	0	6.32053	0	0	0	0	0	18.9616	0	0	0	0	0	5	middle
927	PC-5p-167055_7	CAGCCGGGGGAGGTGGGTAGCC	down	-inf	-inf	0.42265	1.9396	0	0	5.8188	0	0	0	0	0	7	0	0	0	0	low
928	PC-3p-193917_6	ATGCTAGTGCGGATTCCTGT	up	inf	inf	0.42265	0	7.58464	0	0	0	0	0	22.7539	0	0	0	0	0	6	middle
929	PC-5p-96555_17	AATTAAGGAGGTAGCTTTTT	up	inf	inf	0.42265	0	21.4898	0	0	0	0	0	64.4694	0	0	0	0	0	17	middle
930	PC-3p-58647_35	CGGCGGCGTCCGGGGAGCT	up	inf	inf	0.42265	0	11.9355	0	0	0	35.8065	0	0	0	0	0	42	0	0	middle
931	PC-5p-258526_5	CTTAGTTCCGACCATAAAC	up	inf	inf	0.42265	0	1.42089	0	0	0	4.26267	0	0	0	0	0	5	0	0	low
932	PC-3p-142506_9	GCGAGCGAGCGACCCGGCCCTGGAGT	up	inf	inf	0.42265	0	11.377	0	0	0	0	0	34.1309	0	0	0	0	0	9	middle
933	PC-3p-136000_10	CCAGGAACACCTCCTTTCT	up	inf	inf	0.42265	0	12.6411	0	0	0	0	0	37.9232	0	0	0	0	0	10	middle
934	PC-5p-243106_5	AAAAGTAGGTAAAGTGATTGATTGA	up	inf	inf	0.42265	0	12.6411	0	0	0	0	0	37.9232	0	0	0	0	0	10	middle
935	PC-3p-142795_9	AATGCTTGTTGGTTCTGTTGT	up	inf	inf	0.42265	0	11.377	0	0	0	0	0	34.1309	0	0	0	0	0	9	middle
936	PC-5p-140405_9	TTTTGTTTGGAGAGTTTGA	up	inf	inf	0.42265	0	11.377	0	0	0	0	0	34.1309	0	0	0	0	0	9	middle
937	PC-3p-88112_20	TGTAGTAATTTATATTTAATT	up	inf	inf	0.42265	0	40.4514	0	0	0	0	0	121.354	0	0	0	0	0	32	middle
938	PC-3p-208048_6	TCTGTCCTGCCCTGCTTCCCAGT	up	inf	inf	0.42265	0	7.58464	0	0	0	0	0	22.7539	0	0	0	0	0	6	middle
939	PC-3p-171911_7	TAGCCTCTGCACTTGGATCTTC	down	-inf	-inf	0.42265	1.9396	0	0	5.8188	0	0	0	0	0	7	0	0	0	0	low
940	PC-3p-122515_12	GATCCCGTCTGCCTCACCA	up	inf	inf	0.42265	0	22.7539	0	0	0	0	0	68.2618	0	0	0	0	0	18	middle
941	PC-3p-195359_6	GCTGGGGGACGCACCACGGGAC	up	inf	inf	0.42265	0	1.70507	0	0	0	5.11521	0	0	0	0	0	6	0	0	low
942	PC-3p-151318_8	TGGAGAGATTAAAAGTGAGA	up	inf	inf	0.42265	0	42.9796	0	0	0	0	0	128.939	0	0	0	0	0	34	middle
943	PC-3p-227054_5	CCCTGCCCCGCCCCGCCGCCACT	down	-inf	-inf	0.42265	1.38543	0	0	4.15629	0	0	0	0	0	5	0	0	0	0	low
944	PC-3p-124181_11	ATGTTATGATGATGGGCGAAA	up	inf	inf	0.42265	0	13.9052	0	0	0	0	0	41.7155	0	0	0	0	0	11	middle
945	PC-3p-192978_6	CGTGAGTCTTGAATGATA	up	inf	inf	0.42265	0	13.9052	0	0	0	0	0	41.7155	0	0	0	0	0	11	middle
946	PC-3p-125979_11	GTGTGTTGTTGTTATTATTCT	up	inf	inf	0.42265	0	13.9052	0	0	0	0	0	41.7155	0	0	0	0	0	11	middle
947	PC-5p-178263_7	CAGAATGACAGATGGTGC	up	inf	inf	0.42265	0	17.6975	0	0	0	0	0	53.0925	0	0	0	0	0	14	middle
948	PC-3p-261383_5	ATCTGTTTGAGATGCTTTT	down	-inf	-inf	0.42265	1.38543	0	0	4.15629	0	0	0	0	0	5	0	0	0	0	low
949	PC-3p-124545_11	AAATTGAAGAGTTTGATC	up	inf	inf	0.42265	0	20.2257	0	0	0	0	0	60.6771	0	0	0	0	0	16	middle
950	PC-5p-290311_5	AGCAATACACTGCCAGTAA	up	inf	inf	0.42265	0	6.32053	0	0	0	0	0	18.9616	0	0	0	0	0	5	middle
951	PC-5p-125323_11	CATTTTTGAAGGATTTTCT	up	inf	inf	0.42265	0	13.9052	0	0	0	0	0	41.7155	0	0	0	0	0	11	middle
952	PC-3p-285800_5	TAGAGGGCTATGTGATGTA	down	-inf	-inf	0.42265	1.38543	0	0	4.15629	0	0	0	0	0	5	0	0	0	0	low
953	PC-5p-276977_5	TAAGAAATTGATACTGCTA	up	inf	inf	0.42265	0	6.32053	0	0	0	0	0	18.9616	0	0	0	0	0	5	middle
954	PC-3p-255040_5	AGACGGCAGCACGTGAGCAGCAACAT	up	inf	inf	0.42265	0	6.32053	0	0	0	0	0	18.9616	0	0	0	0	0	5	middle
955	PC-3p-148821_8	CTGCCTCTCTCCCTGCCCCAGT	down	-inf	-inf	0.42265	2.77048	0	0	0	8.31145	0	0	0	0	0	8	0	0	0	low
956	PC-3p-279479_5	AGACGGAATGACCCCATGA	up	inf	inf	0.42265	0	6.32053	0	0	0	0	0	18.9616	0	0	0	0	0	5	middle
957	PC-5p-197033_6	TGTACCAACAAGAGCAACT	up	inf	inf	0.42265	0	7.58464	0	0	0	0	0	22.7539	0	0	0	0	0	6	middle
958	PC-3p-286396_5	TGCATCAGGCCACTCCTTCCTCT	up	inf	inf	0.42265	0	1.42089	0	0	0	4.26267	0	0	0	0	0	5	0	0	low
959	PC-5p-202489_6	ATCCAGAACTTGGAAAAT	down	-inf	-inf	0.42265	1.66251	0	0	4.98754	0	0	0	0	0	6	0	0	0	0	low
960	PC-3p-93577_18	ATTAATTAAGAGTATTTGG	up	inf	inf	0.42265	0	22.7539	0	0	0	0	0	68.2618	0	0	0	0	0	18	middle
961	PC-5p-253654_5	ACAAACAAATACTGGAGGT	up	inf	inf	0.42265	0	6.32053	0	0	0	0	0	18.9616	0	0	0	0	0	5	middle
962	PC-3p-152275_8	TCGGCCCTCGGTCCCCTTGGC	up	inf	inf	0.42265	0	2.27343	0	0	0	6.82028	0	0	0	0	0	8	0	0	low
963	PC-3p-132141_10	TTCAGTGTCTGGTGAGGGTCCCT	up	inf	inf	0.42265	0	1.44671	0	0	0	0	4.34013	0	0	0	0	0	16	0	low
964	PC-5p-263611_5	CCCGGGTGTGCACCTCAGCTGCG	up	inf	inf	0.42265	0	1.42089	0	0	0	4.26267	0	0	0	0	0	5	0	0	low
965	PC-5p-121298_12	ACCAATATAGTAAGATCACT	up	inf	inf	0.42265	0	22.7539	0	0	0	0	0	68.2618	0	0	0	0	0	18	middle
966	PC-3p-219935_6	CTGGCCGTGGCCTTTGTGGCTT	up	inf	inf	0.42265	0	1.70507	0	0	0	5.11521	0	0	0	0	0	6	0	0	low
967	PC-3p-278871_5	AAGTAGGCACTGCCAAGCT	up	inf	inf	0.42265	0	6.32053	0	0	0	0	0	18.9616	0	0	0	0	0	5	middle
968	PC-5p-135644_10	AGTGGTACGGGAGCTGGGTT	up	inf	inf	0.42265	0	34.1309	0	0	0	0	0	102.393	0	0	0	0	0	27	middle
969	PC-3p-199555_6	TTACCCTGTGGGCTCCCAGACG	down	-inf	-inf	0.42265	1.66251	0	0	4.98754	0	0	0	0	0	6	0	0	0	0	low
970	PC-5p-104599_15	TGACTTGCAGGCTAGAGTA	up	inf	inf	0.42265	0	18.9616	0	0	0	0	0	56.8848	0	0	0	0	0	15	middle
971	PC-5p-218718_6	ACTGCTGGCAGTCCTGGGTGTT	up	inf	inf	0.42265	0	1.70507	0	0	0	5.11521	0	0	0	0	0	6	0	0	low
972	PC-3p-153869_8	GGTTGTGATTAGGGCACTCTGCA	up	inf	inf	0.42265	0	10.1129	0	0	0	0	0	30.3386	0	0	0	0	0	8	middle
973	PC-5p-274310_5	AGTTTGACTGGGGCGGTCG	up	inf	inf	0.42265	0	6.32053	0	0	0	0	0	18.9616	0	0	0	0	0	5	middle
974	PC-5p-248764_5	TGGGCTGTGGTGCCGTGACCTTTGT	up	inf	inf	0.42265	0	6.32053	0	0	0	0	0	18.9616	0	0	0	0	0	5	middle
975	PC-5p-185329_6	AGGACCTGGTAAAGATTCAGC	up	inf	inf	0.42265	0	7.58464	0	0	0	0	0	22.7539	0	0	0	0	0	6	middle
976	PC-5p-224979_5	GGGGAAGGCCAGGTGGAGCT	up	inf	inf	0.42265	0	1.42089	0	0	0	4.26267	0	0	0	0	0	5	0	0	low
977	PC-3p-267565_5	GAGGTAGTGAAATAGATCCTG	up	inf	inf	0.42265	0	6.32053	0	0	0	0	0	18.9616	0	0	0	0	0	5	middle
978	PC-3p-240265_5	CCTCACCTTTGGACTCTATCGCC	up	inf	inf	0.42265	0	6.32053	0	0	0	0	0	18.9616	0	0	0	0	0	5	middle
979	PC-5p-252382_5	GTGGTTTGTCTTCTGGAATC	up	inf	inf	0.42265	0	6.32053	0	0	0	0	0	18.9616	0	0	0	0	0	5	middle
980	PC-3p-157896_8	AGCTCGGTCTGAGGCCAAA	down	-inf	-inf	0.42265	2.21669	0	0	6.65006	0	0	0	0	0	8	0	0	0	0	low
981	PC-5p-274304_5	TTCATTTGGTCATGGGTTA	up	inf	inf	0.42265	0	6.32053	0	0	0	0	0	18.9616	0	0	0	0	0	5	middle
982	PC-3p-218264_6	AGAGGCCTTGGGGATGAAA	up	inf	inf	0.42265	0	7.58464	0	0	0	0	0	22.7539	0	0	0	0	0	6	middle
983	PC-3p-163757_7	TGCCCACAGAACCCTCTAA	up	inf	inf	0.42265	0	1.98925	0	0	0	5.96774	0	0	0	0	0	7	0	0	low
984	PC-3p-191091_6	CACAGGTGGGGCAAAGAGGTCA	up	inf	inf	0.42265	0	1.70507	0	0	0	5.11521	0	0	0	0	0	6	0	0	low
985	PC-3p-285310_5	CAGTCCCTGTTCCCTGTTGG	up	inf	inf	0.42265	0	6.32053	0	0	0	0	0	18.9616	0	0	0	0	0	5	middle
986	PC-5p-248024_5	CCTTCCTCGGTGGGACCCG	up	inf	inf	0.42265	0	6.32053	0	0	0	0	0	18.9616	0	0	0	0	0	5	middle
987	PC-5p-258469_5	CCTTTACTGTAGCTTTCATTG	up	inf	inf	0.42265	0	6.32053	0	0	0	0	0	18.9616	0	0	0	0	0	5	middle
988	PC-3p-153409_8	TTGAGATGCTGTTTTTTAA	down	-inf	-inf	0.42265	2.21669	0	0	6.65006	0	0	0	0	0	8	0	0	0	0	low
989	PC-5p-130777_10	AATAATTTAGAGACAGGAATC	up	inf	inf	0.42265	0	12.6411	0	0	0	0	0	37.9232	0	0	0	0	0	10	middle
990	PC-3p-129226_11	TCAACTTTTGGTGCGTCTGG	up	inf	inf	0.42265	0	29.0745	0	0	0	0	0	87.2234	0	0	0	0	0	23	middle
991	PC-3p-188640_6	AGCACATATAAGAATAGGGGAA	up	inf	inf	0.42265	0	1.70507	0	0	0	5.11521	0	0	0	0	0	6	0	0	low
992	PC-3p-174396_7	GAACTGTATTTTATAGAAA	up	inf	inf	0.42265	0	8.84875	0	0	0	0	0	26.5462	0	0	0	0	0	7	middle
993	PC-5p-203151_6	TGTGTTCTGGCTCTTGTGCT	up	inf	inf	0.42265	0	7.58464	0	0	0	0	0	22.7539	0	0	0	0	0	6	middle
994	PC-3p-124475_11	GAATTAAATGATCCTGAGG	up	inf	inf	0.42265	0	13.9052	0	0	0	0	0	41.7155	0	0	0	0	0	11	middle
995	PC-5p-280736_5	TGTTTGTGTAGAATAGGTG	up	inf	inf	0.42265	0	3.16027	0	0	0	0	0	9.4808	0	0	0	0	0	2.5	low
996	PC-3p-161771_8	CTTTAAAGAAAGCGTAAT	up	inf	inf	0.42265	0	16.4334	0	0	0	0	0	49.3002	0	0	0	0	0	13	middle
997	PC-3p-123832_11	TGGAATTTGAATATCTGAAA	down	-inf	-inf	0.42265	3.04794	0	0	9.14383	0	0	0	0	0	11	0	0	0	0	low
998	PC-3p-253555_5	GGGAGGCTTTGAAGTGGGGA	up	inf	inf	0.42265	0	1.42089	0	0	0	4.26267	0	0	0	0	0	5	0	0	low
999	hsa-mir-9902-1-p3_1ss13GC	CTCTCTCTCTCTCTCTCTC	up	117.647	6.87832	0.423486	3.8792	456.377	0	11.6376	0	2.13134	3.66198	1363.34	0	14	0	2.5	13.5	359.5	middle
1000	hsa-miR-503-5p_R-3	TAGCAGCGGGAACAGTTCTG	down	0.846219	-0.240897	0.423558	1363.64	1153.94	1631.81	1247.72	1211.39	774.954	1363.34	1323.52	1356	1501	1166	909	5026	349	middle
1001	hsa-miR-101-3p_R+1	TACAGTACTGTGATAACTGAAG	up	3.07589	1.621	0.423785	46.7568	143.818	66.1871	54.863	19.2202	85.2535	12.4779	333.724	55	66	18.5	100	46	88	middle
1002	hsa-miR-340-3p_R+1	TCCGTCTCAGTTACTTTATAGCC	up	2.73843	1.45335	0.424936	5.12265	14.028	6.01701	4.15629	5.19466	30.6912	11.3928	0	5	5	5	36	42	0	middle
1003	bta-miR-2887_L-1R+5	GGGACCGGGGTCCGGTGCGGAGTG	up	25.9123	4.69557	0.425457	20.7562	537.842	7.82211	48.2129	6.23359	26.4286	7.59522	1579.5	6.5	58	6	31	28	416.5	middle
1004	PC-3p-26917_83	GAAAAGTTAGGGGATGAGC	up	105.255	6.71774	0.426325	2.00567	211.106	6.01701	0	0	0	0	633.317	5	0	0	0	0	167	middle
1005	mmu-miR-434-3p	TTTGAACCATCACTCGACTCCT	up	33.1305	5.05009	0.426828	1.66251	55.0799	0	4.98754	0	0	2.17006	163.07	0	6	0	0	8	43	middle
1006	ssc-mir-4332-p5_1ss15CT	GGCCGGGGGTGGGGTCGGCGGGGG	up	45.0132	5.49228	0.427267	6.67394	300.415	6.61871	6.65006	6.75305	3.41014	2.84821	894.988	5.5	8	6.5	4	10.5	236	middle
1007	hsa-miR-451a_R-1	AAACCGTTACCATTACTGAGT	up	34.1515	5.09388	0.427443	1.38543	47.3145	0	4.15629	0	0	1.62755	140.316	0	5	0	0	6	37	middle
1008	PC-5p-18968_116	GAGATAGGAAGATAGGAAGT	up	69.9596	6.12845	0.428194	2.00567	140.316	6.01701	0	0	0	0	420.948	5	0	0	0	0	111	middle
1009	PC-5p-27402_81	GATGAAGTTTAGAACTGGA	up	63.5137	5.989	0.428761	1.73155	109.977	0	0	5.19466	0	0	329.932	0	0	5	0	0	87	middle
1010	hsa-miR-1248_R-4	ACCTTCTTGTATAAGCACTGTGC	down	0.519007	-0.946175	0.429416	118.792	61.6537	167.273	124.689	64.4137	172.212	12.7491	0	139	150	62	202	47	0	middle
1011	PC-3p-54932_38	GAGGTTGGCTTAGAAGCAGC	up	51.0961	5.67514	0.430263	1.38543	70.79	0	4.15629	0	0	0	212.37	0	5	0	0	0	56	middle
1012	ssc-mir-4332-p5_1ss10CT	GGGGTGGGGTCGGCGGGGG	up	29.0223	4.85909	0.431179	10.5877	307.278	6.61871	15.7939	9.35038	6.39401	1.49192	913.949	5.5	19	9	7.5	5.5	241	middle
1013	PC-5p-34436_65	TAGGGGTGAAAGGCTAAACA	up	44.5689	5.47796	0.431391	2.80794	125.147	8.42381	0	0	0	0	375.44	7	0	0	0	0	99	middle
1014	hsa-mir-7108-p3_1ss3GT	CCTCCCCGCCCCGCGCCC	up	4.83518	2.27357	0.432107	3.60211	17.4169	0	10.8063	0	5.11521	1.62755	45.5078	0	13	0	6	6	12	middle
1015	hsa-miR-3960_R-2_1ss12AC	GGCGGCGGCGGCGGCGGG	up	17.7821	4.15235	0.432525	68.8864	1224.94	43.3225	123.857	39.4794	55.841	21.9719	3597.02	36	149	38	65.5	81	948.5	high
1016	PC-3p-32587_68	GTAGGTAATCTTCAGGCT	up	37.816	5.24092	0.432975	3.20907	121.354	9.62721	0	0	0	0	364.063	8	0	0	0	0	96	middle
1017	PC-3p-93410_18	ACACAGCTCTCTGCTAAGT	up	36.4972	5.18971	0.433354	1.66251	60.6771	0	4.98754	0	0	0	182.031	0	6	0	0	0	48	middle
1018	cpo-miR-28-3p	CACTAGATTGGGAGCTCCTGGA	up	35.4652	5.14833	0.43367	2.07786	73.6918	0	0	6.23359	0	221.075	0	0	0	6	0	815	0	middle
1019	hsa-miR-1307-5p_R-3	TCGACCGGACCTCGACCG	up	10.2265	3.35424	0.433796	3.11698	31.8757	0	4.15629	5.19466	0	4.61139	91.0157	0	5	5	0	17	24	middle
1020	PC-3p-4930_492	ATCCCTCCGTCTCCGCCA	up	27.9668	4.80564	0.434954	20.5367	574.345	43.3225	18.2877	0	5.11521	0	1717.92	36	22	0	6	0	453	high
1021	PC-5p-9829_230	TGAACTGAAGAGTTTTATC	up	31.0836	4.95808	0.435251	8.82495	274.311	26.4748	0	0	0	0	822.933	22	0	0	0	0	217	middle
1022	PC-5p-74691_25	CGGTGGTTCTGTATGGAAG	up	30.8831	4.94874	0.435335	2.00567	61.9412	6.01701	0	0	0	0	185.824	5	0	0	0	0	49	middle
1023	PC-5p-34522_65	ACTAATATTGTTGGAGTTCCT	up	29.8218	4.89829	0.43578	3.3911	101.129	6.01701	4.15629	0	0	0	303.386	5	5	0	0	0	80	middle
1024	bta-mir-12034-p3	CCCCCGGGGAGCCCGGCG	up	17.068	4.09323	0.435896	1.69555	28.9397	3.0085	2.07814	0	0	1.49192	85.3272	2.5	2.5	0	0	5.5	22.5	middle
1025	hsa-miR-3651_L-4	GCCCGGTCGCTGGTACATGA	down	0.428289	-1.22334	0.436215	4.22236	1.80839	6.01701	6.65006	0	0	5.42516	0	5	8	0	0	20	0	low
1026	PC-3p-4343_566	CGAGTCCCATCAGCCACCCCA	up	25.498	4.67231	0.436315	44.0587	1123.41	126.357	5.8188	0	10.2304	0	3360	105	7	0	12	0	886	high
1027	hsa-mir-3648-1-p3	CGGCGGTGAGGCCCCGCGCGTGTGT	up	13.4412	3.74859	0.436388	6.38106	85.769	10.8306	8.31257	0	5.11521	1.89881	250.293	9	10	0	6	7	66	middle
1028	hsa-miR-664a-3p	TATTCATTTATCCCCAGCCTACA	down	0.539709	-0.889746	0.437218	229.194	123.698	398.326	123.026	166.229	54.5622	297.57	18.9616	331	148	160	64	1097	5	middle
1029	PC-3p-34633_64	AGACTCTTCTCCCGCTCCA	up	26.8799	4.74845	0.437244	3.66818	98.6003	6.01701	4.98754	0	0	0	295.801	5	6	0	0	0	78	middle
1030	PC-5p-30293_74	TCGCTGCATTGGAGAAGG	up	26.7863	4.74343	0.437315	4.81361	128.939	14.4408	0	0	0	0	386.817	12	0	0	0	0	102	middle
1031	PC-5p-30313_74	CTTTGGATACTGGCAAAATA	up	26.2567	4.71462	0.4376	6.78832	178.239	0	14.1314	6.23359	0	0	534.717	0	17	6	0	0	141	middle
1032	hsa-mir-10401-p3	CGGACCCCGGCCCGACCTCGCCG	up	18.7389	4.22797	0.438176	155.228	2908.81	138.391	224.439	102.854	28.1336	55.6079	8642.7	115	270	99	33	205	2279	high
1033	hsa-miR-21-5p_R+1	TAGCTTATCAGACTGATGTTGAC	up	2.11596	1.08131	0.43921	29739.3	62927	40463.2	28969.3	19785.4	128450	11019.9	49311.5	33624	34850	19044	150668	40625	13003	high
1034	hsa-miR-378i_R+1_1ss9AT	ACTGGACTTGGAGTCAGAAGGT	up	2.34421	1.2291	0.439323	0.9698	2.27341	0	2.9094	0	3.83641	2.98384	0	0	3.5	0	4.5	11	0	low
1035	PC-5p-81751_22	ATGAGAGCTGCTCTTAGTA	up	23.419	4.54961	0.439475	4.15629	97.3362	0	12.4689	0	0	0	292.009	0	15	0	0	0	77	middle
1036	PC-5p-13760_160	AAACACAGCACTCTGCAAAC	up	22.8944	4.51692	0.439856	12.092	276.839	31.2884	4.98754	0	0	0	830.518	26	6	0	0	0	219	middle
1037	mmu-mir-6240-p5_1ss22GT	ATTTCTGCCCAGTGCTCTGAATGTC	up	8.4721	3.08272	0.440301	100.347	850.154	85.4415	166.251	49.3492	100.173	30.7878	2419.5	71	200	47.5	117.5	113.5	638	high
1038	hsa-miR-3154	CAGAAGGGGAGTTGGGAGCAGA	up	4.95466	2.30879	0.440677	1.73155	8.57925	0	0	5.19466	0	2.98384	22.7539	0	0	5	0	11	6	middle
1039	PC-5p-22249_100	TCTTAGGAAGCGAAGCAAT	up	21.7592	4.44355	0.440792	8.42381	183.295	25.2714	0	0	0	0	549.886	21	0	0	0	0	145	middle
1040	PC-3p-32332_69	CAACAGATTCAGACACAGA	up	21.6702	4.43764	0.440869	3.32503	72.0541	0	9.97509	0	0	0	216.162	0	12	0	0	0	57	middle
1041	PC-3p-78004_24	TCGATGTCGGCTCATCTC	up	20.4837	4.3564	0.441953	4.01134	82.1669	12.034	0	0	0	0	246.501	10	0	0	0	0	65	middle
1042	PC-3p-26825_83	GAGGCTATGAAACCGGAAC	up	20.0202	4.32339	0.442413	13.6386	273.047	40.9157	0	0	0	0	819.141	34	0	0	0	0	216	middle
1043	hsa-mir-1268a-p3_1ss7GA	GCCTGTAGTCCCAGCTACT	up	3.52432	1.81734	0.442454	1.38543	4.88269	0	4.15629	0	11.9355	2.71258	0	0	5	0	14	10	0	middle
1044	hsa-miR-194-5p	TGTAACAGCAACTCCATGTGGA	down	0.663416	-0.592014	0.442582	24.4179	16.1992	11.4323	37.4066	24.4149	28.1336	9.08714	11.377	9.5	45	23.5	33	33.5	3	middle
1045	mmu-miR-5126_L-2R-2_1ss18CT	GGGCGGGGCCGGGGGTGG	up	19.7693	4.30519	0.442671	1.66251	32.8668	0	4.98754	0	0	0	98.6003	0	6	0	0	0	26	middle
1046	hsa-miR-16-5p	TAGCAGCACGTAAATATTGGCG	up	2.31581	1.21152	0.442965	192.512	445.822	260.536	165.836	151.165	283.894	86.5313	967.042	216.5	199.5	145.5	333	319	255	middle
1047	PC-3p-110264_14	AGACTCGTCTCCTGCTCCA	up	18.908	4.24092	0.443611	2.00567	37.9232	6.01701	0	0	0	0	113.77	5	0	0	0	0	30	middle
1048	hsa-miR-28-5p_R-1	AAGGAGCTCACAGTCTATTGA	up	1.59396	0.672612	0.444043	118.084	188.22	87.8483	152.12	114.282	291.567	227.585	45.5078	73	183	110	342	839	12	middle
1049	hsa-miR-3605-3p	CCTCCGTGTTACCTGTCCTCTAG	down	0.662377	-0.594276	0.444173	42.9415	28.4435	34.8987	48.2129	45.713	33.2488	52.0815	0	29	58	44	39	192	0	middle
1050	PC-5p-41963_52	CTGAAACATCTAAGTAACC	up	18.0676	4.17534	0.444617	6.01701	108.713	18.051	0	0	0	0	326.14	15	0	0	0	0	86	middle
1051	mmu-miR-1983	CTCACCTGGAGCATGTTTTCT	up	1.3898	0.474873	0.444919	35.302	49.0626	48.1361	39.0691	18.7008	35.8065	35.5348	75.8464	40	47	18	42	131	20	middle
1052	hsa-let-7i-5p	TGAGGTAGTAGTTTGTGCTGTT	up	1.41874	0.50461	0.445224	2547.92	3614.83	2426.06	2931.01	2286.69	4862.86	4620.2	1361.44	2016	3526	2201	5704	17032.5	359	high
1053	hsa-miR-296-3p_L-1	AGGGTTGGGTGGAGGCTCTCC	down	0.719435	-0.475064	0.445345	63.4903	45.6771	54.1531	73.9819	62.3359	31.5438	82.7337	22.7539	45	89	60	37	305	6	middle
1054	PC-5p-113193_13	GCAGCATGACAAGATCACCA	up	17.3362	4.11571	0.445575	1.38543	24.018	0	4.15629	0	0	0	72.0541	0	5	0	0	0	19	middle
1055	hsa-miR-23a-3p_R+1	ATCACATTGCCAGGGATTTCCA	down	0.758333	-0.399097	0.44825	9133.05	6925.89	13795.8	6283.06	7320.31	5952.4	7403.72	7421.57	11464	7558.5	7046	6982	27294	1957	high
1056	PC-5p-48894_44	ATTCTGAAACCATTTACTTA	up	15.0698	3.91359	0.449076	9.14327	137.788	0	14.9626	12.4672	0	0	413.363	0	18	12	0	0	109	middle
1057	hsa-miR-7706_R-1	TGAAGCGCCTGTGCTCTGCCGAG	up	1.44255	0.528626	0.449399	187.061	269.845	163.663	176.227	221.292	122.765	258.238	428.532	136	212	213	144	952	113	middle
1058	mmu-mir-6240-p5_1ss19GT_1	TCTGCCCAGTGCTCTGAATGTC	up	4.20115	2.07079	0.449634	184.154	773.657	140.798	281.796	129.866	222.512	63.8813	2034.58	117	339	125	261	235.5	536.5	high
1059	mmu-mir-6240-p5_1ss19GT_2	TCTGCCCAGTGCTCTGAATGTCAATG	up	4.20115	2.07079	0.449634	184.154	773.657	140.798	281.796	129.866	222.512	63.8813	2034.58	117	339	125	261	235.5	536.5	high
1060	hsa-miR-654-5p	TGGTGGGCCGCAGAACATGTGC	down	0.644578	-0.633573	0.451507	136.45	87.9525	92.6619	154.614	162.073	87.8111	176.046	0	77	186	156	103	649	0	middle
1061	PC-5p-100688_16	TGGGGGAAGAGCACTGAATG	up	13.6865	3.77468	0.45195	1.9396	26.5462	0	5.8188	0	0	0	79.6387	0	7	0	0	0	21	middle
1062	hsa-miR-7854-3p_R+2_1ss8AG	TGAGGTGGCCGCAGATGGGAAGG	up	7.62576	2.93088	0.452047	1.38543	10.5649	0	4.15629	0	0	1.35629	30.3386	0	5	0	0	5	8	middle
1063	PC-5p-4901_495	GTAAGATAGGAAGTTGCTTT	up	13.5064	3.75557	0.452241	52.4123	707.9	19.2544	92.2695	45.713	0	0	2123.7	16	111	44	0	0	560	high
1064	hsa-miR-1343-3p	CTCCTGGGGCCCGCACTCTCGC	down	0.67971	-0.557009	0.452616	78.2733	53.2031	132.374	51.5379	50.9076	46.0369	52.8953	60.6771	110	62	49	54	195	16	middle
1065	hsa-miR-493-5p	TTGTACATGGTAGGCTTTCATT	up	1.79216	0.841703	0.453714	484.287	867.922	486.174	476.31	490.376	646.221	1673.12	284.424	404	573	472	758	6168	75	middle
1066	hsa-let-7f-5p	TGAGGTAGTAGATTGTATAGTT	up	2.02116	1.01518	0.455087	1143.8	2311.8	1085.03	1481.47	864.91	4705.42	1845.06	384.92	901.633	1782.2	832.5	5519.33	6801.87	101.5	high
1067	PC-5p-41122_54	CATCTCATCCTGGGGCTGTA	up	12.3188	3.6228	0.455361	4.41247	54.3566	13.2374	0	0	0	0	163.07	11	0	0	0	0	43	middle
1068	hsa-miR-769-5p	TGAGACCTCTGGGTTCTGAGCT	up	1.27406	0.349438	0.455517	126.808	161.561	116.73	96.4258	167.268	93.7788	212.666	178.239	97	116	161	110	784	47	middle
1069	PC-5p-100242_16	CAGGGACTGGAGCTTCACA	up	12.1657	3.60475	0.455793	1.66251	20.2257	0	4.98754	0	0	0	60.6771	0	6	0	0	0	16	middle
1070	mmu-miR-5119_L-1_1ss19GT	ATCTCATCCTGGGGCTGT	up	11.3958	3.51044	0.457987	16.3063	185.824	26.4748	22.4439	0	0	0	557.471	22	27	0	0	0	147	middle
1071	PC-5p-77350_24	GCTTCGTGGAGTTGGAAAT	up	10.645	3.41211	0.460797	2.49377	26.5462	0	7.48131	0	0	0	79.6387	0	9	0	0	0	21	middle
1072	PC-5p-43556_50	CTTGGCTATTTCCTTGCTCT	up	10.4286	3.38247	0.46143	4.36377	45.5078	0	5.8188	7.27252	0	0	136.524	0	7	7	0	0	36	middle
1073	bta-miR-2365_L-2_1ss15CT	TTTTTGCTGTTTTTTATC	up	10.1381	3.34172	0.462819	1.24689	12.6411	0	3.74066	0	0	0	37.9232	0	4.5	0	0	0	10	middle
1074	hsa-miR-4728-3p	CATGCTGACCTCCCTCCTGCCCCAG	down	0.501171	-0.996625	0.462963	4.48467	2.24759	7.22041	0	6.23359	5.11521	1.62755	0	6	0	6	6	6	0	low
1075	bta-miR-1260b_R+2_1ss9AG	ATCCCACCGCTGCCACCACT	up	5.8009	2.53628	0.463268	0.692714	4.01837	0	2.07814	0	0	0.678145	11.377	0	2.5	0	0	2.5	3	middle
1076	hsa-miR-665_R-2	ACCAGGAGGCTGAGGCCC	down	0.740853	-0.43274	0.465265	48.6305	36.0281	45.7293	68.9943	31.1679	27.2811	58.0492	22.7539	38	83	30	32	214	6	middle
1077	mmu-miR-5119_L+2R-1	CTCATCTCATCCTGGGGCTG	up	9.41277	3.23462	0.465994	6.6477	62.5733	17.4493	2.49377	0	0	0	187.72	14.5	3	0	0	0	49.5	middle
1078	efu-mir-9277-p3_1ss5CT	GGGTTTCCCCGCGCAGGTT	up	9.1243	3.18971	0.467585	3.32503	30.3386	0	9.97509	0	0	0	91.0157	0	12	0	0	0	24	middle
1079	hsa-miR-2110_R+2	TTGGGGAAACGGCCGCTGAGTGAG	down	0.863983	-0.210926	0.468022	187.033	161.593	217.816	156.276	187.008	189.263	185.54	109.977	181	188	180	222	684	29	middle
1080	PC-5p-40960_54	GAATTATAAAGAGGTTAG	up	8.9153	3.15628	0.468488	8.93281	79.6387	6.01701	20.7814	0	0	0	238.916	5	25	0	0	0	63	middle
1081	cfa-miR-1296_L+2R-3	AATTAGGGCCCTGGCTCCATCTCC	down	0.112705	-3.14938	0.468948	4.01134	0.452097	12.034	0	0	0	1.35629	0	10	0	0	0	5	0	middle
1082	mmu-miR-5119_1ss19GT	CATCTCATCCTGGGGCTGT	up	8.80431	3.13821	0.469056	9.189	80.9028	19.2544	8.31257	0	0	0	242.708	16	10	0	0	0	64	middle
1083	PC-5p-59344_35	CACAGTGATCAAGGTTGACA	up	8.74412	3.12831	0.469677	3.32503	29.0745	0	9.97509	0	0	0	87.2234	0	12	0	0	0	23	middle
1084	PC-5p-64172_31	TAATAGGCCACAGAAAATA	up	8.60838	3.10574	0.470128	3.67115	31.6027	0	5.8188	5.19466	0	0	94.808	0	7	5	0	0	25	middle
1085	PC-5p-84056_21	TAGATAGGAAGTTGCTTT	up	8.6174	3.10725	0.470419	2.49377	21.4898	0	7.48131	0	0	0	64.4694	0	9	0	0	0	17	middle
1086	PC-3p-38581_57	GTGGAATGCGTAGATATTA	up	8.33854	3.0598	0.471884	18.495	154.221	0	44.0566	11.4282	0	0	462.663	0	53	11	0	0	122	middle
1087	PC-3p-76534_24	TACTTGACCTTGACTCTCCCTCA	down	0.459691	-1.12126	0.473006	3.73722	1.71797	6.01701	0	5.19466	0	5.1539	0	5	0	5	0	19	0	low
1088	mmu-mir-6240-p5_1ss1GA	AATGTGATTTCTGCCCAGTGCTCT	up	4.77914	2.25675	0.474617	5.08813	24.3169	6.01701	6.65006	2.59733	4.68894	0	68.2618	5	8	2.5	5.5	0	18	middle
1089	hsa-miR-106b-3p	CCGCACTGTGGGTACTTGCTGC	down	0.748456	-0.41801	0.474623	2320.11	1736.5	1767.8	2711.56	2480.97	1819.31	2813.76	576.433	1469	3262	2388	2134	10373	152	high
1090	PC-3p-299_13794	CTGACCAATACTAATATAT	up	7.88403	2.97893	0.474677	1707.6	13462.7	1463.34	2497.93	1161.53	0	0	40388.2	1216	3005	1118	0	0	10650	high
1091	hsa-mir-7110-p3_1ss18AC	CTCTCTCTCTCTCTCCCCC	up	7.2091	2.84982	0.475409	267.853	1930.98	179.307	453.866	170.385	20.0346	25.6339	5747.26	149	546	164	23.5	94.5	1515.5	high
1092	hsa-miR-129-2-3p	AAGCCCTTACCCCAAAAAGCAT	down	0.348075	-1.52253	0.47675	136.269	47.4319	338.156	37.4066	33.2458	6.82028	25.4983	109.977	281	45	32	8	94	29	middle
1093	efu-mir-9186p-2-p3_1ss3TC	AGCCATGCCGCTTACCTCC	up	7.5632	2.919	0.477636	1.00283	7.58464	3.0085	0	0	0	0	22.7539	2.5	0	0	0	0	6	middle
1094	PC-5p-84980_21	CTCTTGCTCGGCCCACCA	up	7.24807	2.8576	0.480238	4.01134	29.0745	12.034	0	0	0	0	87.2234	10	0	0	0	0	23	middle
1095	hsa-miR-148b-3p	TCAGTGCATCACAGAACTTTGT	up	1.44217	0.528237	0.480364	1664.16	2400	1605.34	1741.48	1645.67	3398.2	3104.01	697.787	1334	2095	1584	3986	11443	184	high
1096	hsa-miR-181c-5p_R+2	AACATTCAACCTGTCGGTGAGTTT	down	0.518258	-0.948257	0.481746	18.4936	9.58445	28.8816	18.2877	8.31145	0	28.7533	0	24	22	8	0	106	0	middle
1097	PC-5p-1283_2404	ATCCTGTCTGTTCCGCCA	up	6.81404	2.76851	0.483503	280.128	1908.8	149.222	477.142	214.02	0	0	5726.4	124	574	206	0	0	1510	high
1098	hsa-miR-126-5p	CATTATTACTTTTGGTACGCG	up	3.32852	1.73488	0.483751	1.38543	4.61143	0	4.15629	0	11.9355	1.89881	0	0	5	0	14	7	0	middle
1099	PC-5p-104761_15	AATTTAAAATGTTAGTATTCT	up	6.84323	2.77468	0.483965	1.66251	11.377	0	4.98754	0	0	0	34.1309	0	6	0	0	0	9	middle
1100	hsa-miR-150-5p	TCTCCCAACCCTTGTACCAGTG	up	1.87676	0.908244	0.48613	5.40289	10.1399	0	9.97509	6.23359	12.788	17.6318	0	0	12	6	15	65	0	middle
1101	PC-5p-1392_2165	ATAAGTAAGAGTATTTGG	up	6.46736	2.69318	0.486962	463.043	2994.67	462.106	660.018	267.005	0	0	8984.01	384	794	257	0	0	2369	high
1102	hsa-miR-374a-3p	CTTATCAGATTGTATTGTAATT	up	3.56715	1.83477	0.487912	9.56708	34.1272	10.8306	7.48131	10.3893	92.0737	10.3078	0	9	9	10	108	38	0	middle
1103	hsa-miR-590-3p_R+1	TAATTTTATGTATAAGCTAGTC	up	4.66981	2.22336	0.488395	4.5945	21.4554	9.62721	4.15629	0	61.3825	2.98384	0	8	5	0	72	11	0	middle
1104	mmu-miR-8112_L+1R+2_1ss21AG	CTCTCCGCCACCTCCACCGCGGC	down	0.161007	-2.63481	0.490864	2.80794	0.452097	8.42381	0	0	0	1.35629	0	7	0	0	0	5	0	low
1105	efu-mir-9277-p5	TCGTGGCCGAGTGGTTAAG	up	3.96352	1.98678	0.490986	1.73155	6.86305	0	0	5.19466	0	1.62755	18.9616	0	0	5	0	6	5	middle
1106	hsa-miR-26b-3p_R+1	CCTGTTCTCCATTACTTGGCTC	up	1.76968	0.823489	0.491085	11.2552	19.9182	14.4408	5.8188	13.5061	25.576	34.1785	0	12	7	13	30	126	0	middle
1107	mmu-mir-6236-p5_1ss4CG	AATGAACTAGCCCTGAAAA	up	6.08287	2.60475	0.492455	0.831257	5.05643	0	2.49377	0	0	0	15.1693	0	3	0	0	0	4	middle
1108	cja-mir-24-1-p5	CTCCCTGGGCTCTGCCTCCC	up	1.4621	0.548039	0.4932	151.338	221.271	127.561	152.951	173.502	161.982	115.013	386.817	106	184	167	190	424	102	middle
1109	mmu-miR-5106_R-4_1ss1AG	GGGTCTGTAGCTCAGTTGG	up	5.73369	2.51946	0.496236	19.8423	113.77	20.4578	39.0691	0	0	0	341.309	17	47	0	0	0	90	middle
1110	mmu-mir-1983-p5	CAATCGGTTAGCGCGCGGTACT	down	0.18129	-2.46363	0.500493	2.49377	0.452097	0	7.48131	0	0	1.35629	0	0	9	0	0	5	0	low
1111	PC-5p-56503_37	ATAGTAGAAGAAGTTGGA	up	5.40753	2.43497	0.501271	7.48057	40.4514	0	5.8188	16.6229	0	0	121.354	0	7	16	0	0	32	middle
1112	hsa-miR-539-5p_L+2R+1	AAGGAGAAATTATCCTTGGTGTGTT	down	0.187841	-2.41242	0.503659	2.4068	0.452097	7.22041	0	0	0	1.35629	0	6	0	0	0	5	0	low
1113	hsa-miR-4763-3p_L+1R-3	CAGGCAGGGGCTGGTGCTGGGC	up	5.32251	2.41211	0.503678	1.66251	8.84875	0	4.98754	0	0	0	26.5462	0	6	0	0	0	7	middle
1114	PC-5p-40270_55	AAGTTAAGGACTCTAGAGA	up	5.21405	2.38241	0.504555	7.27327	37.9232	0	16.6251	5.19466	0	0	113.77	0	20	5	0	0	30	middle
1115	PC-3p-173253_7	TTTGCTTCCTGCTCCCCTAGA	down	0.190355	-2.39324	0.504881	3.32503	0.632935	0	9.97509	0	0	1.89881	0	0	12	0	0	7	0	low
1116	bta-mir-1246-p3_2	TTAAATGGATTTTTGGAGCA	down	0.5326	-0.908874	0.506298	126.565	67.4083	143.205	207.399	29.0901	190.968	11.2572	0	119	249.5	28	224	41.5	0	middle
1117	bta-mir-1246-p3_1	TAAATGGATTTTTGGAGC	down	0.5326	-0.908874	0.506298	126.565	67.4083	143.205	207.399	29.0901	190.968	11.2572	0	119	249.5	28	224	41.5	0	middle
1118	PC-5p-73122_26	AATCCAGCCCTCTCCACCA	up	4.09688	2.03453	0.506384	3.8792	15.8926	0	11.6376	0	0	2.17006	45.5078	0	14	0	0	8	12	middle
1119	hsa-let-7d-5p	AGAGGTAGTAGGTTGCATAGTT	up	1.65946	0.730712	0.507476	1498.29	2486.35	1430.84	1661.48	1402.56	2927.18	4368.81	163.07	1189	1998.75	1350	3433.5	16105.8	43	high
1120	hsa-miR-424-5p	CAGCAGCAATTCATGTTTTGAA	up	1.59156	0.670439	0.508378	469.234	746.812	920.602	349.959	137.139	1083.57	148.107	1008.76	765	421	132	1271	546	266	middle
1121	mmu-miR-5124a_L-1R-1_1ss5CA	GTCAAGTGACTAAGAGCA	up	4.44542	2.15232	0.509754	30.7177	136.553	20.4578	66.5006	5.19466	7.67281	0	401.986	17	80	5	9	0	106	middle
1122	hsa-miR-493-3p	TGAAGGTCTACTGTGTGCCAGG	up	1.71494	0.778162	0.510092	36.6963	62.9321	30.085	45.7191	34.2847	77.5806	111.216	0	25	55	33	91	410	0	middle
1123	hsa-miR-154-3p	AATCATACACGGTTGACCTATT	up	4.95906	2.31007	0.510424	2.00567	9.94624	6.01701	0	0	29.8387	0	0	5	0	0	35	0	0	middle
1124	PC-5p-8298_277	TGATAAGGACATTGCATTTGC	up	4.83647	2.27395	0.510916	57.2399	276.839	32.4918	83.1257	56.1023	0	0	830.518	27	100	54	0	0	219	middle
1125	hsa-miR-2116-3p_L+1R-1	TCCTCCCATGCCAAGAACTCC	down	0.753361	-0.408586	0.512903	42.0208	31.6568	19.2544	42.3941	64.4137	25.576	35.2635	34.1309	16	51	62	30	130	9	middle
1126	pal-miR-9995-3p_1ss9GT	ATCTCGGTTGAACCTCCA	down	0.481978	-1.05296	0.513574	4.50241	2.17006	0	8.31257	5.19466	0	6.51019	0	0	10	5	0	24	0	low
1127	PC-3p-24931_89	GATCAACTCCAACTCCAG	up	4.6087	2.20436	0.515835	13.9886	64.4694	6.01701	14.1314	21.8176	0	0	193.408	5	17	21	0	0	51	middle
1128	hsa-let-7c-5p	TGAGGTAGTAGGTTGTATGGTT	up	1.52827	0.611897	0.517298	371.406	567.608	316.896	480.882	316.441	460.085	1044.28	198.465	263.333	578.5	304.583	539.667	3849.75	52.3333	middle
1129	hsa-miR-1538	CGGCCCGGGCTGCTGCTGTTCCT	down	0.217578	-2.2004	0.518382	2.07786	0.452097	0	0	6.23359	0	1.35629	0	0	0	6	0	5	0	low
1130	hsa-miR-4421_R+1	ACCTGTCTGTGGAAAGGAGCTAC	down	0.217578	-2.2004	0.518382	2.07786	0.452097	0	0	6.23359	0	1.35629	0	0	0	6	0	5	0	low
1131	hsa-miR-6747-3p	TCCTGCCTTCCTCTGCACCAG	down	0.217578	-2.2004	0.518382	2.07786	0.452097	0	0	6.23359	0	1.35629	0	0	0	6	0	5	0	low
1132	mmu-miR-6238_L-1R-3_1ss12TC	TATTAGTCAGCGGAGGAA	up	4.56215	2.18971	0.519199	1.9396	8.84875	0	5.8188	0	0	0	26.5462	0	7	0	0	0	7	middle
1133	bta-miR-296-5p_L-1R+2_1ss12CT	AGGGCCCCCCTCAATCCTGT	up	4.56215	2.18971	0.519199	1.38543	6.32053	0	4.15629	0	0	0	18.9616	0	5	0	0	0	5	middle
1134	hsa-miR-324-3p_L-3R+1	ACTGCCCCAGGTGCTGCTGGT	down	0.714307	-0.485384	0.51967	187.975	134.272	81.8313	228.596	253.499	36.659	142.41	223.747	68	275	244	43	525	59	middle
1135	hsa-miR-760_R+2	CGGCTCTGGGTCTGTGGGGAGT	up	1.16496	0.220276	0.521029	65.6809	76.5154	50.5429	78.9694	67.5305	52.0046	82.7337	94.808	42	95	65	61	305	25	middle
1136	hsa-miR-660-3p_R+1	ACCTCCTGTGTGCATGGATTAC	down	0.223794	-2.15976	0.521534	2.42417	0.542516	0	0	7.27252	0	1.62755	0	0	0	7	0	6	0	low
1137	PC-5p-65603_30	TAGAGAATTTAGAAAGCTTT	up	4.37455	2.12914	0.521762	4.62349	20.2257	7.22041	6.65006	0	0	0	60.6771	6	8	0	0	0	16	middle
1138	PC-3p-199457_6	TGCCGCCCTCTCGCTGCTCTAGT	down	0.225409	-2.14938	0.522357	2.4068	0.542516	7.22041	0	0	0	1.62755	0	6	0	0	0	6	0	low
1139	hsa-miR-1301-3p	TTGCAGCTGCCTGGGAGTGACTTC	up	1.3314	0.412944	0.522384	187.855	250.11	235.867	147.964	179.735	325.668	333.647	91.0157	196	178	173	382	1230	24	middle
1140	mmu-miR-5124a_L-1_1ss5CA	GTCAAGTGACTAAGAGCAT	up	4.20194	2.07106	0.527247	25.8721	108.713	14.4408	63.1755	0	0	0	326.14	12	76	0	0	0	86	middle
1141	hsa-miR-652-3p_R+1	AATGGCGCCACTAGGGTTGTGT	up	1.28978	0.367127	0.527578	165.735	213.762	122.747	193.683	180.774	260.023	290.246	91.0157	102	233	174	305	1070	24	middle
1142	hsa-miR-1273c	GGCGACAAAACGAGACCCTGTC	down	0.560553	-0.835078	0.527951	4.47045	2.50592	8.42381	4.98754	0	4.26267	3.2551	0	7	6	0	5	12	0	low
1143	PC-5p-18653_118	AACCAATGTTAAGGAACTCT	up	4.08216	2.02933	0.529093	28.1796	115.034	24.068	36.5753	23.8954	0	0	345.101	20	44	23	0	0	91	middle
1144	PC-3p-326_12469	TTAAGTAAGAGTATTTGGT	up	4.0798	2.0285	0.529304	6688.62	27288.3	3120.42	8194.53	8750.92	0	0	81864.8	2593	9858	8423	0	0	21587	high
1145	hsa-miR-9901_L+4R-1	GTCCCGGTCGCCGCGGTTCGCCGC	down	0.644652	-0.633408	0.530873	42.8097	27.5973	51.7463	71.4881	5.19466	26.4286	14.6479	41.7155	43	86	5	31	54	11	middle
1146	hsa-miR-7-5p	TGGAAGACTAGTGATTTTGTTGTT	up	2.19316	1.13301	0.531337	40.6381	89.1259	61.3735	41.8399	18.7008	217.681	25.6791	24.018	51	50.3333	18	255.333	94.6667	6.33333	middle
1147	bta-miR-339a_R+1_1ss22CA	TCCCTGTCCTCCAGGAGCTCAAT	down	0.617109	-0.696402	0.531366	12.088	7.45961	11.4323	8.7282	16.1034	2.98387	19.3949	0	9.5	10.5	15.5	3.5	71.5	0	middle
1148	hsa-miR-127-3p	TCGGATCCGTCTGAGCTTGGCT	up	1.56055	0.642057	0.532236	4375.22	6827.76	3871.34	4118.88	5135.44	6415.32	12687.6	1380.4	3217	4955	4943	7525	46773	364	high
1149	hsa-miR-2682-5p	CAGGCAGTGACTGTTCAGACGTC	down	0.24795	-2.01188	0.534028	4.01134	0.994613	12.034	0	0	0	2.98384	0	10	0	0	0	11	0	middle
1150	hsa-miR-423-3p	AGCTCGGTCTGAGGCCCCTCAGT	up	1.06494	0.0907677	0.535357	32366.6	34468.3	32389.6	29665.9	35044.2	31516.5	32209.4	39679	26915	35688	33731	36968	118741	10463	high
1151	hsa-miR-3909	TGTCCTCTAGGGCCTGCAGTCT	up	1.34015	0.422393	0.53736	91.1278	122.125	105.899	61.513	105.971	148.341	176.318	41.7155	88	74	102	174	650	11	middle
1152	hsa-miR-425-3p	ATCGGGAATGTCGTGTCCGCCC	down	0.871796	-0.197938	0.538929	363.271	316.698	302.054	302.578	485.181	277.074	305.165	367.855	251	364	467	325	1125	97	middle
1153	hsa-miR-409-5p	AGGTTACCCGAGCAACTTTGCAT	down	0.780117	-0.358239	0.539338	679.133	529.803	947.077	501.248	589.074	581.429	803.195	204.785	787	603	567	682	2961	54	middle
1154	hsa-miR-370-3p	GCCTGCTGGGGTGGAACCTGGT	up	1.45068	0.53673	0.540491	958.363	1390.28	888.11	937.658	1049.32	1347.86	2432.37	390.609	738	1128	1010	1581	8967	103	high
1155	PC-3p-134799_10	TTCCCCTCTCGCTGCCTCTCAGT	down	0.261093	-1.93736	0.54099	1.73155	0.452097	0	0	5.19466	0	1.35629	0	0	0	5	0	5	0	low
1156	hsa-miR-1287-5p	TGCTGGATCAGTGGTTCGAGTC	up	1.38304	0.467845	0.54186	44.2599	61.2134	28.8816	37.4066	66.4916	25.576	101.179	56.8848	24	45	64	30	373	15	middle
1157	hsa-miR-598-3p	TACGTCATCGTTGTCATCGTCA	down	0.577785	-0.791396	0.541963	26.2542	15.1693	22.8646	25.769	30.129	0	0	45.5078	19	31	29	0	0	12	middle
1158	ssc-mir-1285-p3	ACATAGCGAGACCCCGTCTCTT	down	0.751151	-0.412825	0.545131	4624.52	3473.72	5933.97	5253.96	2685.64	6165.96	2870.99	1384.2	4931	6320.5	2585	7232.5	10584	365	high
1159	ppy-mir-1268-p3_1ss8TC	AGCTACTCGGGAGGCTGAG	down	0.640442	-0.64286	0.547319	35.0464	22.4452	6.01701	60.6818	38.4405	26.4286	2.98384	37.9232	5	73	37	31	11	10	middle
1160	PC-3p-229886_5	TCCCTCCCTCTTTCTCTCTGAC	up	3.65021	1.86798	0.547918	0.865776	3.16027	0	0	2.59733	0	0	9.4808	0	0	2.5	0	0	2.5	low
1161	hsa-miR-378a-5p	CTCCTGACTCCAGGTCCTGTGT	down	0.834085	-0.261734	0.548795	46.9073	39.1247	27.6782	59.0193	54.0244	34.9539	52.0815	30.3386	23	71	52	41	192	8	middle
1162	hsa-miR-330-5p_R+1	TCTCTGGGCCTGTGTCTTAGGCT	up	1.74545	0.803599	0.549236	3.73722	6.52313	6.01701	0	5.19466	6.82028	12.7491	0	5	0	5	8	47	0	middle
1163	hsa-miR-3180_R+3	TGGGGCGGAGCTTCCGGAGGCC	up	1.70038	0.76586	0.552902	4.9226	8.3703	9.22608	5.54171	0	15.3456	9.76529	0	7.66667	6.66667	0	18	36	0	middle
1164	bta-miR-1246_L+5R+2	TATTAAATGGATTTTTGGAGCAGGGA	down	0.283375	-1.81922	0.55306	3.0085	0.852535	9.02551	0	0	2.5576	0	0	7.5	0	0	3	0	0	low
1165	hsa-miR-1284	TCTATACAGACCCTGGCTTTTC	up	3.42161	1.77468	0.557966	2.21669	7.58464	0	6.65006	0	0	0	22.7539	0	8	0	0	0	6	middle
1166	hsa-miR-4741_R-1	CGGGCTGTCCGGAGGGGTCGGC	down	0.296657	-1.75313	0.560413	3.04794	0.904193	0	9.14383	0	0	2.71258	0	0	11	0	0	10	0	low
1167	mmu-mir-3968-p3_1ss11AT	ATCCCACTCCTGACACCAT	down	0.766759	-0.383155	0.561918	108.092	82.8805	51.7463	133.832	138.697	31.5438	88.1588	128.939	43	161	133.5	37	325	34	middle
1168	hsa-let-7a-5p	TGAGGTAGTAGGTTGTATAGTT	up	1.63255	0.707124	0.562711	6624.94	10815.5	6175.72	6869.26	6829.85	10109.4	21703.9	633.317	5131.88	8263.7	6573.92	11858	80012	167	high
1169	hsa-miR-125b-5p	TCCCTGAGACCCTAACTTGTGA	down	0.728078	-0.457835	0.563955	58510.2	42600	91453.7	44912.4	39164.6	36224.2	78420.3	13155.6	75996	54029.5	37697	42490	289098	3469	high
1170	PC-3p-19694_112	CGTGAAGCGTTCCATATTTTTT	down	0.485832	-1.04147	0.569453	47.0869	22.8763	110.713	23.2752	7.27252	65.6452	2.98384	0	92	28	7	77	11	0	middle
1171	hsa-mir-32-p3	TGTTGTCACGGCCTCAATG	down	0.315573	-1.66395	0.571085	2.00567	0.632935	6.01701	0	0	0	1.89881	0	5	0	0	0	7	0	low
1172	hsa-miR-129-5p	CTTTTTGCGGTCTGGGCTTGC	down	0.691146	-0.532937	0.573018	30.6866	21.2089	51.7463	21.6127	18.7008	7.67281	12.3422	43.6117	43	26	18	9	45.5	11.5	middle
1173	PC-3p-74572_25	TACCCGGCGGCCGTCGCGCGC	down	0.31933	-1.64688	0.573232	7.22041	2.30569	21.6612	0	0	0	6.91708	0	18	0	0	0	25.5	0	middle
1174	hsa-miR-1226-3p	TCACCAGCCCTGTGTTCCCTAG	down	0.748996	-0.41697	0.576861	32.5258	24.3617	31.2884	38.2378	28.0511	38.3641	34.721	0	26	46	27	45	128	0	middle
1175	hsa-mir-663a-p3	TGGGATCCCGCGGCCGTGTTT	down	0.326323	-1.61563	0.577253	1.38543	0.452097	0	4.15629	0	0	1.35629	0	0	5	0	0	5	0	low
1176	hsa-miR-4632-3p	TGCCGCCCTCTCGCTGCTCTAG	down	0.326323	-1.61563	0.577253	2.21669	0.723355	0	6.65006	0	0	2.17006	0	0	8	0	0	8	0	low
1177	hsa-miR-6775-3p	AGGCCCTGTCCTCTGCCCCAG	down	0.326323	-1.61563	0.577253	1.38543	0.452097	0	4.15629	0	0	1.35629	0	0	5	0	0	5	0	low
1178	hsa-miR-6807-5p_L-1R+1	TGAGCCAGTGGAATGGAGAGGC	down	0.326323	-1.61563	0.577253	1.66251	0.542516	0	4.98754	0	0	1.62755	0	0	6	0	0	6	0	low
1179	PC-3p-64006_31	CCTCCCCGGCGCTCTCTGACGC	down	0.326323	-1.61563	0.577253	6.92714	2.26048	0	20.7814	0	0	6.78145	0	0	25	0	0	25	0	middle
1180	PC-3p-96205_17	TGCCTTGCCCTCTCCCTCTAGT	down	0.326323	-1.61563	0.577253	3.04794	0.994613	0	9.14383	0	0	2.98384	0	0	11	0	0	11	0	low
1181	eca-mir-8969-p3_1ss14GT	GGTGGTTCAGTGGTAGAA	down	0.599578	-0.737981	0.577282	2.73606	1.64048	0	4.57191	3.63626	3.83641	1.08503	0	0	5.5	3.5	4.5	4	0	low
1182	hsa-miR-3615_R+2	TCTCTCGGCTCCTCGCGGCTCGC	up	1.21543	0.28147	0.577546	235.7	286.478	110.713	307.565	288.823	247.235	396.037	216.162	92	370	278	290	1460	57	middle
1183	hsa-miR-4707-3p	AGCCCGCCCCAGCCGAGGTTCT	up	2.64379	1.40261	0.583153	7.41153	19.5945	0	10.8063	11.4282	0	1.89881	56.8848	0	13	11	0	7	15	middle
1184	hsa-miR-2277-3p_R+1	TGACAGCGCCCTGCCTGGCTCG	up	1.27181	0.346887	0.584035	19.1716	24.3827	30.085	14.9626	12.4672	17.0507	18.1743	37.9232	25	18	12	20	67	10	middle
1185	bta-miR-2424_L+3	CACAGATCTTTGGTAATCTGATGGCT	up	1.89641	0.923268	0.584128	4.74754	9.00326	8.42381	5.8188	0	21.3134	5.69642	0	7	7	0	25	21	0	middle
1186	oga-miR-100_R+1_1ss9GT	AACCCGTATATCCGAACTTGTGA	up	2.24335	1.16565	0.584611	36.9775	82.9534	75.8143	17.4564	17.6618	26.4286	222.432	0	63	21	17	31	820	0	middle
1187	hsa-miR-491-5p_R+1	AGTGGGGAACCCTTCCATGAGGA	down	0.687432	-0.540711	0.589996	36.0023	24.7491	58.9667	19.9502	29.0901	22.1659	52.0815	0	49	24	28	26	192	0	middle
1188	hsa-miR-10400-5p_R-3_1ss12GA	CGGCGGCGGCGACTCTGG	up	1.95227	0.965154	0.591227	11.6049	22.6559	8.42381	14.9626	11.4282	11.0829	0	56.8848	7	18	11	13	0	15	middle
1189	PC-3p-158022_8	GATTCCCTTCACTTGCTCC	up	2.85134	1.51164	0.591515	2.21669	6.32053	0	6.65006	0	0	0	18.9616	0	8	0	0	0	5	middle
1190	hsa-miR-15b-5p	TAGCAGCACATCATGGTTTACA	down	0.75879	-0.398227	0.592312	2418.76	1835.33	3338.24	1778.89	2139.16	2254.95	3069.01	182.031	2774	2140	2059	2645	11314	48	high
1191	hsa-miR-3129-3p_L-3R+2	CTAATCTCTACACTGCTGCCC	down	0.705038	-0.504228	0.593009	9.47202	6.67813	7.22041	10.8063	10.3893	5.11521	14.9192	0	6	13	10	6	55	0	middle
1192	hsa-miR-214-5p	TGCCTGTCTACACTTGCTGTGC	up	1.22008	0.286974	0.593098	93.6078	114.209	78.2211	78.9694	123.633	142.373	52.3528	147.9	65	95	119	167	193	39	middle
1193	hsa-miR-500b-5p_L+1R+4	TAATCCTTGCTACCTGGGTGAGA	up	1.77108	0.824633	0.596105	1.2034	2.13133	3.61021	0	0	3.41014	2.98384	0	3	0	0	4	11	0	low
1194	bta-mir-1246-p3_1ss2CT	ATATATTAAATGGATTTT	down	0.361975	-1.46604	0.598225	2.35523	0.852535	0	7.06569	0	2.5576	0	0	0	8.5	0	3	0	0	low
1195	hsa-miR-576-5p_R+1	ATTCTAATTTCTCCACGTCTTTG	down	0.741011	-0.432433	0.599454	11.3132	8.38322	9.62721	10.8063	13.5061	16.1982	8.95151	0	8	13	13	19	33	0	middle
1196	hsa-miR-224-5p_L-1	CAAGTCACTAGTGGTTCCGTTTAG	down	0.89869	-0.154105	0.601194	3059.68	2749.71	3830.43	3030.76	2317.86	3394.79	2442.41	2411.92	3183	3646	2231	3982	9004	636	high
1197	eca-mir-8986b-p5_1ss1CG	GCCGAGACTAGAGTCACATCC	up	2.14318	1.09975	0.601967	49.1993	105.443	44.5259	73.9819	29.0901	287.304	29.0246	0	37	89	28	337	107	0	middle
1198	hsa-miR-4785	AGAGTCGGCGACGCCGCCAGC	up	2.11861	1.08311	0.602814	1.73155	3.66848	0	0	5.19466	9.37788	1.62755	0	0	0	5	11	6	0	low
1199	hsa-miR-382-5p	GAAGTTGTTCGTGGTGGATTCG	up	1.31013	0.389713	0.603489	76.2818	99.9392	73.4075	101.413	54.0244	36.659	96.2966	166.862	61	122	52	43	355	44	middle
1200	hsa-miR-326_R+1	CCTCTGGGCCCTTCCTCCAGT	down	0.726459	-0.461047	0.604146	111.006	80.6413	25.2714	111.388	196.358	61.3825	97.1104	83.431	21	134	189	72	358	22	middle
1201	hsa-miR-381-3p	TATACAAGGGCAAGCTCTCTGT	up	1.39696	0.482293	0.606315	299.534	418.438	274.376	279.302	344.925	303.502	151.633	800.18	228	336	332	356	559	211	middle
1202	mmu-mir-6236-p3_1ss14CG	TCACCTGCCGAATGAACT	up	2.18284	1.12621	0.606547	7.37581	16.1002	3.0085	19.1189	0	4.68894	0	43.6117	2.5	23	0	5.5	0	11.5	middle
1203	hsa-miR-1909-5p_L+1R+1	GTGAGTGCCGGTGCCTGCCCTGT	up	1.79479	0.843813	0.610426	1.66251	2.98386	0	4.98754	0	5.96774	2.98384	0	0	6	0	7	11	0	low
1204	pal-miR-9298-5p_R-5	ACAGATGATGAACTTATT	down	0.80173	-0.318812	0.611663	30.3527	24.3347	27.6782	37.4066	25.9733	37.5115	5.1539	30.3386	23	45	25	44	19	8	middle
1205	hsa-miR-145-5p	GTCCAGTTTTCCCAGGAATCCCT	down	0.720492	-0.472945	0.612052	11640	8386.55	22343.6	5059.86	7516.67	6220.09	8101.12	10838.5	18567	6087	7235	7296	29865	2858	high
1206	PC-3p-89663_19	GTGAGGCCCAAGAATCTGCATT	down	0.386416	-1.37177	0.613035	1.40397	0.542516	4.21191	0	0	0	1.62755	0	3.5	0	0	0	6	0	low
1207	hsa-miR-133a-3p_L-1R+1	TTGGTCCCCTTCAACCAGCTGT	up	1.29397	0.371808	0.614326	13.2243	17.1119	12.034	24.5221	3.11679	11.0829	19.3949	20.8578	10	29.5	3	13	71.5	5.5	middle
1208	hsa-miR-34b-3p_L-1R+1	AATCACTAACTCCACTGCCATC	down	0.726636	-0.460696	0.614622	58.8887	42.7906	85.4415	46.5504	44.674	4.26267	33.0935	91.0157	71	56	43	5	122	24	middle
1209	hsa-miR-23b-5p_L-1	GGGTTCCTGGCATGCTGATTT	up	1.32939	0.41076	0.615345	168.814	224.419	85.4415	182.045	238.954	95.4839	183.37	394.401	71	219	230	112	676	104	middle
1210	hsa-miR-4706	AGCGGGGAGGAAGTGGGCGCTGCTT	down	0.39164	-1.3524	0.616243	2.07786	0.813774	0	0	6.23359	0	2.44132	0	0	0	6	0	9	0	low
1211	hsa-miR-411-3p_R-1	TATGTAACACGGTCCACTAAC	down	0.917275	-0.124574	0.617663	81.6206	74.8686	87.2466	69.8256	87.7897	71.6129	58.1848	94.808	72.5	84	84.5	84	214.5	25	middle
1212	hsa-miR-30c-5p_R+1	TGTAAACATCCTACACTCTCAGCT	up	1.33651	0.418475	0.618198	1943.94	2598.1	2753.38	1307.57	1770.86	3003.48	4234.61	556.207	2288	1573	1704.5	3523	15611	146.667	high
1213	hsa-miR-6827-5p	TGGGAGCCATGAGGGTCTGTGC	up	1.70932	0.773422	0.619902	2.49377	4.26265	0	7.48131	0	6.82028	5.96768	0	0	9	0	8	22	0	low
1214	hsa-miR-671-3p	TCCGGTTCTCAGGGCTCCACC	down	0.931953	-0.101671	0.627598	491.931	458.457	386.292	575.23	514.271	404.954	477.414	493.002	321	692	495	475	1760	130	middle
1215	hsa-miR-140-5p	CAGTGGTTTTACCCTATGGTAG	up	1.25398	0.326519	0.627706	52.9673	66.4201	71.0007	55.6942	32.2069	36.659	52.6241	109.977	59	67	31	43	194	29	middle
1216	hsa-miR-374a-5p_R-1	TTATAATACAACCTGATAAGT	up	1.82939	0.871362	0.631036	52.245	95.5765	102.289	44.0566	10.3893	245.53	18.4455	22.7539	85	53	10	288	68	6	middle
1217	hsa-miR-194-5p_R+1	TGTAACAGCAACTCCATGTGGAA	up	1.46492	0.550826	0.63321	67.3125	98.6077	55.9582	70.6569	75.3225	210.576	39.7393	45.5078	46.5	85	72.5	247	146.5	12	middle
1218	hsa-miR-193b-3p	AACTGGCCCTCAAAGTCCCGCT	up	1.1528	0.205141	0.636729	4745.5	5470.61	4741.4	3753.96	5741.13	4904.63	3645.71	7861.48	3940	4516	5526	5753	13440	2073	high
1219	hsa-miR-329-3p	AACACACCTGGTTAACCTCTTT	up	1.51332	0.597717	0.637147	106.543	161.234	102.891	126.351	90.387	26.8548	102.264	354.582	85.5	152	87	31.5	377	93.5	middle
1220	hsa-miR-3158-3p	AAGGGCTTCCTCTCTGCAGGAC	up	1.46601	0.551895	0.638025	4.07071	5.9677	4.21191	3.32503	4.67519	5.96774	11.9354	0	3.5	4	4.5	7	44	0	middle
1221	hsa-miR-668-3p_R+1	TGTCACTCGGCTCGGCCCACTACC	down	0.711628	-0.490804	0.639027	12.4701	8.87406	22.8646	4.15629	10.3893	12.788	13.8342	0	19	5	10	15	51	0	middle
1222	hsa-miR-5581-3p	TTCCATGCCTCCTAGAAGTTCC	down	0.435097	-1.20059	0.643468	2.49377	1.08503	0	7.48131	0	0	3.2551	0	0	9	0	0	12	0	low
1223	hsa-miR-151a-3p	CTAGACTGAAGCTCCTTGAGG	down	0.783148	-0.352643	0.64404	3021.33	2366.15	2380.33	3180.39	3503.28	1360.65	989.82	4747.98	1978	3826	3372	1596	3649	1252	high
1224	hsa-miR-3679-5p	TGAGGATATGGCAGGGAAGGGGA	up	1.18246	0.241789	0.645783	43.3391	51.2467	42.1191	34.9128	52.9855	29.8387	78.3936	45.5078	35	42	51	35	289	12	middle
1225	bta-miR-2404_R-2	TTGCACTGCATGGTATCT	up	1.62719	0.702382	0.646069	14.6502	23.8386	0	27.8471	16.1034	54.5622	16.9536	0	0	33.5	15.5	64	62.5	0	middle
1226	hsa-miR-4435	ATGGCCAGAGCTCACACAGAGG	up	1.70617	0.770764	0.648467	4.49944	7.67682	6.01701	7.48131	0	0	4.06887	18.9616	5	9	0	0	15	5	middle
1227	hsa-miR-106b-5p	TAAAGTGCTGACAGTGCAGAT	up	1.40336	0.488887	0.649333	50.6762	71.1171	54.1531	61.513	36.3626	147.488	27.9396	37.9232	45	74	35	173	103	10	middle
1228	hsa-miR-30c-2-3p	CTGGGAGAAGGCTGTTTACTCT	down	0.771171	-0.374876	0.649637	48.307	37.2529	26.4748	58.188	60.258	47.7419	64.0169	0	22	70	58	56	236	0	middle
1229	hsa-miR-487a-3p	AATCATACAGGGACATCCAGTT	down	0.448694	-1.1562	0.652165	2.21669	0.994613	0	6.65006	0	0	2.98384	0	0	8	0	0	11	0	low
1230	hsa-miR-4448_R-1_1ss6CG	GGCTCGTTGGTCTAGGGGT	down	0.572845	-0.803783	0.652567	15.447	8.84875	0	34.9128	11.4282	0	0	26.5462	0	42	11	0	0	7	middle
1231	bta-miR-1246_L+7	TATATTAAATGGATTTTTGGAGCAGG	down	0.616909	-0.69687	0.656445	4.14584	2.5576	6.61871	5.8188	0	7.67281	0	0	5.5	7	0	9	0	0	low
1232	PC-3p-119518_12	AAAAGGGGGCTGAGGTGGAGG	down	0.456852	-1.1302	0.657419	1.38543	0.632935	0	4.15629	0	0	1.89881	0	0	5	0	0	7	0	low
1233	hsa-miR-181c-3p_L-1R+1	ACCATCGACCGTTGAGTGGACC	up	1.36238	0.446133	0.657774	40.7072	55.4588	13.2374	29.9253	78.9588	17.0507	50.7252	98.6003	11	36	76	20	187	26	middle
1234	hsa-miR-301a-5p	GCTCTGACTTTATTGCACTACT	down	0.466175	-1.10106	0.663455	1.9396	0.904193	0	5.8188	0	0	2.71258	0	0	7	0	0	10	0	low
1235	hsa-miR-98-5p	TGAGGTAGTAAGTTGTATTGTT	up	1.55864	0.640291	0.668475	52.1922	81.3491	43.3225	78.9694	34.2847	193.525	50.5218	0	36	95	33	227	186.25	0	middle
1236	hsa-miR-10395-3p	ATGTATTCGTACTGTCTGATG	up	1.21749	0.283904	0.670835	39.4183	47.9912	16.8476	55.6942	45.713	64.7926	60.2193	18.9616	14	67	44	76	222	5	middle
1237	hsa-miR-3622a-5p	CAGGCACGGGAGCTCAGGTGAG	down	0.714171	-0.485659	0.670896	12.6066	9.00324	0	19.1189	18.7008	15.3456	11.6641	0	0	23	18	18	43	0	middle
1238	hsa-miR-450a-2-3p	ATTGGGGACATTTTGCATTCAT	up	1.71819	0.780892	0.672003	3.8792	6.66521	0	11.6376	0	4.26267	15.733	0	0	14	0	5	58	0	middle
1239	hsa-miR-3173-5p	TGCCCTGCCTGTTTTCTCCTTT	down	0.781421	-0.355828	0.673679	12.2541	9.57563	12.034	13.3001	11.4282	0	9.76529	18.9616	10	16	11	0	36	5	middle
1240	hsa-miR-1303_L+1	TTTTAGAGACGGGGTCTTGCTCT	up	1.16209	0.216724	0.675737	48.5069	56.3695	67.3905	19.9502	58.1802	40.0691	72.1546	56.8848	56	24	56	47	266	15	middle
1241	hsa-miR-744-3p_R-1	CTGTTGCCACTAACCTCAACC	up	1.53869	0.621703	0.678066	10.6668	16.4129	0	9.14383	22.8565	4.26267	7.05271	37.9232	0	11	22	5	26	10	middle
1242	hsa-miR-210-3p	CTGTGCGTGTGACAGCGGCTGA	up	1.65063	0.723016	0.678605	148.886	245.755	152.832	117.207	176.618	31.5438	57.2354	648.487	127	141	170	37	211	171	middle
1243	hsa-miR-195-5p_R+1	TAGCAGCACAGAAATATTGGCA	up	1.70974	0.773774	0.678815	5.67385	9.7008	12.034	4.98754	0	25.576	3.52635	0	10	6	0	30	13	0	middle
1244	hsa-miR-412-5p	TGGTCGACCAGTTGGAAAGTAAT	up	1.24295	0.313766	0.68096	10.5916	13.1648	12.034	8.31257	11.4282	4.26267	12.4779	22.7539	10	10	11	5	46	6	middle
1245	hsa-miR-339-3p_R-1	TGAGCGCCTCGACGACAGAGCC	up	1.37168	0.455945	0.682018	49.282	67.5992	43.3225	51.5379	52.9855	40.0691	143.767	18.9616	36	62	51	47	530	5	middle
1246	hsa-miR-99a-3p_R+1	CAAGCTCGCTTCTATGGGTCTGA	up	1.4679	0.553749	0.685091	12.676	18.607	0	22.4439	15.584	5.96774	8.13774	41.7155	0	27	15	7	30	11	middle
1247	hsa-miR-221-3p	AGCTACATTGTCTGCTGGGTTTC	up	1.18011	0.238918	0.690812	28680.4	33846	36179.1	24561.2	25301.1	17735.3	54658.8	29144	30064	29547	24353	20803	201501	7685	high
1248	hsa-miR-20a-5p	TAAAGTGCTTATAGTGCAGGTAG	down	0.804052	-0.31464	0.69275	393.54	316.427	481.361	436.41	262.85	266.843	64.2881	618.148	400	525	253	313	237	163	middle
1249	hsa-miR-6721-5p_R+1	TGGGCAGGGGCTTATTGTAGGAGT	down	0.512793	-0.963552	0.694059	1.9396	0.994613	0	5.8188	0	0	2.98384	0	0	7	0	0	11	0	low
1250	hsa-miR-29b-2-5p_R+2	CTGGTTTCACATGGTGGCTTAGAT	down	0.604238	-0.72681	0.69453	8.08066	4.88264	19.2544	4.98754	0	0	14.6479	0	16	6	0	0	54	0	middle
1251	PC-5p-14385_152	TAGGGTGATGAAAAAGAAT	up	1.28043	0.356628	0.699723	20.642	26.4307	0	43.2254	18.7008	20.4608	36.0773	22.7539	0	52	18	24	133	6	middle
1252	hsa-miR-1304-3p_1ss13CA	TCTCACTGTAGCATCGAACCCC	up	1.17278	0.229935	0.708518	73.1892	85.8351	105.899	68.9943	44.674	53.7097	67.272	136.524	88	83	43	63	248	36	middle
1253	hsa-miR-19a-3p	TGTGCAAATCTATGCAAAACTGA	down	0.592194	-0.755859	0.714193	43.8506	25.9681	126.357	0	5.19466	32.3963	0	45.5078	105	0	5	38	0	12	middle
1254	hsa-miR-487b-3p	AATCGTACAGGGTCATCCACTT	up	1.22204	0.289287	0.714706	99.1471	121.161	84.2381	107.232	105.971	54.5622	85.175	223.747	70	129	102	64	314	59	middle
1255	PC-5p-122288_12	CGTTGATAGGCCGGGTGT	up	1.82511	0.86798	0.717465	4.15573	7.58464	0	0	12.4672	0	0	22.7539	0	0	12	0	0	6	middle
1256	hsa-miR-6724-5p_R+1	CTGGGCCCGCGGCGGGCGTGGGGA	up	1.64228	0.715703	0.719078	2.80794	4.61143	8.42381	0	0	11.9355	1.89881	0	7	0	0	14	7	0	middle
1257	PC-3p-119794_12	TACCCCAGGATGCCAGCATAGTT	up	1.64228	0.715703	0.719078	2.4068	3.95265	7.22041	0	0	10.2304	1.62755	0	6	0	0	12	6	0	middle
1258	hsa-miR-181d-3p_1ss21CT	CCACCGGGGGATGAATGTCAT	up	1.48511	0.57057	0.722548	1.9396	2.88052	0	5.8188	0	5.11521	3.52635	0	0	7	0	6	13	0	low
1259	hsa-miR-500b-3p_L+3R+1	AGTGCACCCAGGCAAGGATTCTGC	up	1.79477	0.843803	0.72367	1.38543	2.48653	0	4.15629	0	0	7.45959	0	0	5	0	0	27.5	0	low
1260	hsa-miR-433-3p	ATCATGATGGGCTCCTCGGTGT	down	0.862683	-0.213098	0.723716	554.906	478.708	477.75	692.437	494.531	150.899	511.593	773.633	397	833	476	177	1886	204	middle
1261	hsa-miR-3609_L+1R-2	GCAAAGTGATGAGTAATACTGGC	down	0.751285	-0.412569	0.725037	13.3765	10.0496	10.8306	7.48131	21.8176	24.7235	5.42516	0	9	9	21	29	20	0	middle
1262	hsa-miR-4804-3p_L+1	TTGCTTAACCTTGCCCTCGAAA	down	0.559416	-0.838005	0.725174	3.04794	1.70507	0	9.14383	0	5.11521	0	0	0	11	0	6	0	0	low
1263	hsa-miR-151b_R+3	TCGAGGAGCTCACAGTCTAGT	up	1.21404	0.27982	0.725671	2911.34	3534.49	2550.61	3142.98	3040.43	4585.78	5515.22	502.482	2119.5	3781	2926.5	5379	20332	132.5	high
1264	hsa-miR-5010-3p_R+1	TTTTGTGTCTCCCATTCCCCAGT	down	0.838477	-0.254156	0.725902	40.2801	33.774	37.3055	35.7441	47.7908	11.0829	25.7695	64.4694	31	43	46	13	95	17	middle
1265	hsa-mir-1303-p5	CTGGGCAACATAGCGAGACC	down	0.701336	-0.511822	0.730573	12.119	8.49951	6.01701	24.1065	6.23359	23.871	1.62755	0	5	29	6	28	6	0	middle
1266	bta-miR-2404_R+2	TTGCACTGCATGGTATCTGCAC	up	1.75817	0.814071	0.731456	0.9698	1.70507	0	2.9094	0	5.11521	0	0	0	3.5	0	6	0	0	low
1267	hsa-miR-431-5p_R-1	TGTCTTGCAGGCCGTCATGC	down	0.847862	-0.238098	0.733144	103.142	87.4502	103.493	128.014	77.9199	35.8065	63.4744	163.07	86	154	75	42	234	43	middle
1268	hsa-miR-411-5p	TAGTAGACCGTATAGCGTACG	up	1.3128	0.392648	0.745937	39.1804	51.4361	48.1361	34.0815	35.3237	112.535	41.7737	0	40	41	34	132	154	0	middle
1269	pal-miR-9993b-3p_1ss9GT	ATCTCGCTTGGGCCTCCA	down	0.676259	-0.564353	0.74724	8.62399	5.83205	0	19.1189	6.75305	0	17.4961	0	0	23	6.5	0	64.5	0	middle
1270	PC-3p-81320_22	TGCCCGCGCTCAGCCGTGCCC	up	1.49843	0.583455	0.748115	1.9396	2.90636	0	5.8188	0	6.82028	1.89881	0	0	7	0	8	7	0	low
1271	hsa-miR-19b-3p	TGTGCAAATCCATGCAAAACTGA	down	0.669946	-0.577883	0.751026	59.8751	40.1131	161.858	14.1314	3.63626	33.2488	1.76318	85.3272	134.5	17	3.5	39	6.5	22.5	middle
1272	PC-5p-45342_48	TGGCTGTGCCATCCCAGGGACC	down	0.705114	-0.504073	0.75177	7.27271	5.12808	0	4.15629	17.6618	4.26267	11.1216	0	0	5	17	5	41	0	middle
1273	hsa-miR-379-5p	TGGTAGACTATGGAACGTAGG	up	1.21109	0.276307	0.75378	53.5331	64.8335	46.9327	56.5255	57.1412	126.175	45.5713	22.7539	39	68	55	148	168	6	middle
1274	hsa-miR-342-3p_R+1	TCTCACACAGAAATCGCACCCGTC	up	1.16947	0.225856	0.755997	528.367	617.91	806.279	284.29	494.531	959.954	685.198	208.578	670	342	476	1126	2526	55	middle
1275	hsa-miR-4746-5p	CCGGTCCCAGGAGAACCTGCAGA	down	0.606028	-0.722544	0.756509	1.9396	1.17545	0	5.8188	0	0	3.52635	0	0	7	0	0	13	0	low
1276	hsa-miR-4683	TGGAGATCCAGTGCTCGCCCGAT	down	0.607232	-0.71968	0.757319	2.80794	1.70507	8.42381	0	0	5.11521	0	0	7	0	0	6	0	0	low
1277	hsa-miR-362-5p	AATCCTTGGAACCTAGGTGTGAGT	down	0.798457	-0.324714	0.757382	78.4453	62.6352	146.815	28.2627	60.258	105.714	82.1912	0	122	34	58	124	303	0	middle
1278	hsa-miR-193a-5p	TGGGTCTTTGCGGGCGAGATGA	down	0.911147	-0.134245	0.757944	869.296	792.056	777.398	748.963	1081.53	494.47	702.287	1179.41	646	901	1041	580	2589	311	middle
1279	PC-3p-61981_33	TTGCTCTGCTCTCCCTTGTACT	down	0.609136	-0.715165	0.758599	4.15629	2.53174	0	12.4689	0	0	7.59522	0	0	15	0	0	28	0	middle
1280	bta-miR-1246_L+4	ATTAAATGGATTTTTGGAGCAGG	up	1.62889	0.703888	0.761814	2.35523	3.83641	0	7.06569	0	11.5092	0	0	0	8.5	0	13.5	0	0	middle
1281	hsa-miR-181d-5p_R+1	AACATTCATTGTTGTCGGTGGGTT	up	1.12274	0.16702	0.762367	23.9379	26.876	36.9043	9.97509	24.9344	33.8172	27.8492	18.9616	30.6667	12	24	39.6667	102.667	5	middle
1282	hsa-miR-212-3p_R+1	TAACAGTCTCCAGTCACGGCCA	up	1.10935	0.149709	0.769881	28.9757	32.1441	38.5089	30.7565	17.6618	16.1982	38.5186	41.7155	32	37	17	19	142	11	middle
1283	sha-mir-24-1-p3_1ss4GC	TGTCGATTGGACCCGCCCTCCG	down	0.87087	-0.19947	0.771297	159.386	138.805	126.357	147.133	204.669	56.2673	106.062	254.085	105	177	197	66	391	67	middle
1284	hsa-miR-29a-3p	TAGCACCATCTGAAATCGGTTA	down	0.922579	-0.116256	0.773307	13905.3	12828.7	17288.1	11867	12560.7	14174.2	17186.1	7125.77	14366	14276	12090	16626	63357	1879	high
1285	PC-3p-90558_19	CCGCACCCTTCCTCTGTCCCTCT	down	0.631146	-0.663954	0.773393	2.00567	1.26587	6.01701	0	0	0	3.79761	0	5	0	0	0	14	0	low
1286	hsa-miR-103a-2-5p	AGCTTCTTTACAGTGCTGCCTTG	up	1.36131	0.444992	0.775542	41.3772	56.3271	32.4918	44.8879	46.7519	10.2304	10.8503	147.9	27	54	45	12	40	39	middle
1287	hsa-miR-1285-5p_L-1R+2	ATCTCACTTTGTTGCCCAGGCT	down	0.790928	-0.338382	0.776084	5.45475	4.31431	7.22041	9.14383	0	4.26267	8.68026	0	6	11	0	5	32	0	low
1288	hsa-mir-1273c-p3	CAGAGTCTCGTTCTGTTGCCCA	down	0.780045	-0.358371	0.782829	6.44164	5.02477	0	5.8188	13.5061	9.37788	5.69642	0	0	7	13	11	21	0	middle
1289	hsa-miR-770-5p_R+2	TCCAGTACCACGTGTCAGGGCCACT	up	1.31921	0.399676	0.785794	6.16195	8.12892	6.01701	12.4689	0	0	5.42516	18.9616	5	15	0	0	20	5	middle
1290	hsa-miR-125b-1-3p_R-1_1ss21CT	ACGGGTTAGGCTCTTGGGAGT	up	1.16228	0.216959	0.786507	556.948	647.33	630.583	610.143	430.118	265.138	463.309	1213.54	524	734	414	311	1708	320	middle
1291	hsa-let-7e-5p	TGAGGTAGGAGGTTGTATAGTT	up	1.14869	0.199991	0.78713	1161.43	1334.12	1104.78	1352	1027.5	1614.96	2125.74	261.67	918.05	1626.45	989	1894.3	7836.6	69	high
1292	hsa-miR-1306-3p_R+4	ACGTTGGCTCTGGTGGTGATGT	down	0.652645	-0.615629	0.787804	1.38543	0.904193	0	4.15629	0	0	2.71258	0	0	5	0	0	10	0	low
1293	hsa-miR-589-5p_R-1	TGAGAACCACGTCTGCTCTGA	up	1.13344	0.180703	0.796644	600.17	680.254	428.411	637.574	734.524	1045.21	828.693	166.862	356	767	707	1226	3055	44	middle
1294	hsa-miR-1185-2-3p	ATATACAGGGGGAGACTCTCAT	down	0.865743	-0.20799	0.803375	8.08678	7.00107	7.22041	10.8063	6.23359	8.52535	12.4779	0	6	13	6	10	46	0	middle
1295	hsa-miR-365b-3p	TAATGCCCCTAAAAATCCTTAT	down	0.963676	-0.0533795	0.804906	678.379	653.738	796.652	588.114	650.371	514.505	733.753	712.956	662	707.5	626	603.5	2705	188	middle
1296	hsa-let-7d-3p	CTATACGACCTGCTGCCTTTCT	down	0.960302	-0.05844	0.806022	6876.45	6603.47	7487.57	5674.99	7466.8	7637	7235.81	4937.6	6222	6827	7187	8958	26675	1302	high
1297	hsa-let-7e-3p	CTATACGGCCTCCTAGCTTTCC	up	1.0766	0.106483	0.807397	338.521	364.452	350.19	305.903	359.47	286.452	549.026	257.878	291	368	346	336	2024	68	middle
1298	hsa-miR-509-3p_R+1	TGATTGGTACGTCTGTGGGTAGA	down	0.683823	-0.548304	0.808586	0.692621	0.47363	0	0	2.07786	1.42089	0	0	0	0	2	1.66667	0	0	low
1299	hsa-miR-221-5p_R+2	ACCTGGCATACAATGTAGATTTCT	up	1.21032	0.275393	0.810006	429.969	520.402	994.01	71.4881	224.409	698.226	745.417	117.562	826	86	216	819	2748	31	middle
1300	hsa-miR-99b-5p	CACCCGTAGAACCGACCTTGCG	down	0.93069	-0.103627	0.811028	86398.9	80410.6	80461.8	79855.5	98879.3	105620	98003.6	37608.4	66862	96066	95174	123889	361293	9917	high
1301	hsa-miR-940	AAGGCAGGGCCCCCGCTCCCC	down	0.96493	-0.0515032	0.81318	48.5542	46.8515	57.7633	43.2254	44.674	50.2995	37.1623	53.0925	48	52	43	59	137	14	middle
1302	hsa-miR-409-3p	GAATGTTGCTCGGTGAACCCCT	down	0.923785	-0.114371	0.813277	2314.13	2137.76	2616.2	2149.63	2176.56	1017.07	2138.6	3257.6	2174	2586	2095	1193	7884	859	high
1303	hsa-miR-887-5p_L+2R-1	TCCTTGGGAGCCCTGTTAGACT	up	1.30416	0.383122	0.814001	2.4068	3.13886	7.22041	0	0	4.26267	5.1539	0	6	0	0	5	19	0	low
1304	hsa-miR-616-5p_R+2	ACTCAAAACCCTTCAGTGACTTCC	down	0.695012	-0.52489	0.815999	4.81361	3.34552	14.4408	0	0	0	10.0365	0	12	0	0	0	37	0	middle
1305	hsa-miR-5001-3p_R+1	TTCTGCCTCTGTCCAGGTCCTTT	up	1.32254	0.403311	0.819954	7.98838	10.5649	9.62721	4.98754	9.35038	0	1.35629	30.3386	8	6	9	0	5	8	middle
1306	hsa-miR-30b-3p	CTGGGAGGTGGATGTTTACTTC	up	1.22542	0.293277	0.823479	5.60778	6.87189	6.01701	10.8063	0	5.96774	14.6479	0	5	13	0	7	54	0	middle
1307	PC-3p-91620_19	AAATCTCGCTGGGGCCTCCA	down	0.707032	-0.500152	0.82393	1.66251	1.17545	0	4.98754	0	0	3.52635	0	0	6	0	0	13	0	low
1308	hsa-miR-4640-3p_R+1	CACCCCCTGTTTCCTGGCCCACA	down	0.708437	-0.497288	0.824855	2.4068	1.70507	7.22041	0	0	5.11521	0	0	6	0	0	6	0	0	low
1309	hsa-miR-454-3p_R+1	TAGTGCAATATTGCTTATAGGGTT	down	0.7754	-0.366988	0.824935	11.1947	8.68034	25.2714	8.31257	0	23.871	2.17006	0	21	10	0	28	8	0	middle
1310	hsa-miR-501-5p_R+2	AATCCTTTGTCCCTGGGTGAGAGT	up	1.28645	0.363398	0.826222	8.02268	10.3208	24.068	0	0	18.7558	12.2066	0	20	0	0	22	45	0	middle
1311	hsa-miR-412-3p_L+2R-3	GTACTTCACCTGGTCCACTAGC	up	1.28976	0.367104	0.828195	1.66251	2.14425	0	4.98754	0	4.26267	2.17006	0	0	6	0	5	8	0	low
1312	hsa-miR-1292-5p	TGGGAACGGGTTCCGGCAGACGCTG	up	1.11692	0.159523	0.829435	78.1666	87.3057	123.95	52.3692	58.1802	141.521	90.0577	30.3386	103	63	56	166	332	8	middle
1313	hsa-let-7f-1-3p_1ss22CT	CTATACAATCTATTGCCTTCCT	up	1.27342	0.348711	0.833001	4.41247	5.61894	13.2374	0	0	6.82028	10.0365	0	11	0	0	8	37	0	middle
1314	PC-5p-8810_259	AGCCTGGAAGCTGGAGCCTGCAGT	up	1.14529	0.195709	0.834074	50.5051	57.8428	62.5769	43.2254	45.713	69.9078	103.621	0	52	52	44	82	382	0	middle
1315	ssc-miR-339_R+1	TCCCTGTCCTCCAGGAGCTCAT	down	0.900118	-0.151814	0.835661	27.0462	24.3448	17.4493	21.6127	42.0767	5.54147	31.4659	36.027	14.5	26	40.5	6.5	116	9.5	middle
1316	hsa-miR-323b-3p_R-1	CCCAATACACGGTCGACCTCT	down	0.911783	-0.133238	0.838446	176.151	160.611	97.4755	208.646	222.331	87.8111	117.183	276.839	81	251	214	103	432	73	middle
1317	hsa-miR-190a-5p_R+1	TGATATGTTTGATATATTAGGTT	up	1.30765	0.386974	0.842548	4.3464	5.68356	7.22041	5.8188	0	17.0507	0	0	6	7	0	20	0	0	middle
1318	hsa-miR-29c-5p_L-2R+3	ACCGATTTCTCCTGGTGTTCAGA	down	0.850779	-0.233143	0.843641	5.17729	4.40473	7.22041	0	8.31145	4.26267	8.95151	0	6	0	8	5	33	0	low
1319	hsa-miR-130b-5p_R+1	ACTCTTTCCCTGTTGCACTACT	down	0.914664	-0.128686	0.846526	587.898	537.729	619.752	581.88	562.062	506.406	947.504	159.277	515	700	541	594	3493	42	middle
1320	PC-5p-12227_182	TTAGTGGCTCCCTCTGCCTGCA	down	0.87701	-0.189335	0.849857	25.9075	22.7212	22.8646	17.4564	37.4015	19.6083	48.5552	0	19	21	36	23	179	0	middle
1321	hsa-let-7b-5p	TGAGGTAGTAGGTTGTGTGGTT	down	0.915952	-0.126655	0.856133	31236.8	28611.4	28772.5	30658.8	34279.1	26497.6	51615.5	7721.16	23909.3	36882.4	32994.6	31081	190282	2036	high
1322	hsa-miR-12135_1ss9TC	TAAAGGTTCGTTTGTAAA	down	0.778519	-0.361195	0.858221	2.77086	2.15717	0	8.31257	0	5.11521	1.35629	0	0	10	0	6	5	0	low
1323	hsa-miR-455-3p_R+1	GCAGTCCATGGGCATATACACC	down	0.897616	-0.155829	0.858279	2624.81	2356.07	2162.51	2096.43	3615.48	2591.71	4431	45.5078	1797	2522	3480	3040	16335	12	high
1324	hsa-miR-487a-5p	GTGGTTATCCCTGCTGTGTTCG	down	0.959052	-0.0603197	0.859087	24.1939	23.2032	15.6442	29.9253	27.0122	22.1659	28.4821	18.9616	13	36	26	26	105	5	middle
1325	ssc-miR-339_R+2	TCCCTGTCCTCCAGGAGCTCATA	up	1.15096	0.202837	0.861013	3.37809	3.88804	4.21191	3.32503	2.59733	2.98387	8.68026	0	3.5	4	2.5	3.5	32	0	low
1326	mmu-miR-339-5p_2ss22CT23GA	TCCCTGTCCTCCAGGAGCTCATA	up	1.15096	0.202837	0.861013	3.37809	3.88804	4.21191	3.32503	2.59733	2.98387	8.68026	0	3.5	4	2.5	3.5	32	0	low
1327	hsa-miR-454-5p	ACCCTATCAATATTGTCTCTGC	up	1.30529	0.384371	0.862323	1.38543	1.80839	0	4.15629	0	0	5.42516	0	0	5	0	0	20	0	low
1328	hsa-miR-615-3p_R-1	TCCGAGCCTGGGTCTCCCTCT	up	1.0694	0.0968048	0.869573	66.9555	71.6023	105.899	64.8381	30.129	66.4977	99.0092	49.3002	88	78	29	78	365	13	middle
1329	hsa-miR-222-3p_R+4	AGCTACATCTGGCTACTGGGTCTCT	down	0.915419	-0.127496	0.874395	62758.1	57449.9	97826.9	38703.3	51744	32733.1	108694	30922.6	81292	46560	49805	38395	400704	8154	high
1330	hsa-miR-324-5p_R+1	CGCATCCCCTAGGGCATTGGTGT	up	1.0523	0.0735509	0.875761	50.7361	53.3897	43.3225	42.3941	66.4916	28.9862	55.3366	75.8464	36	51	64	34	204	20	middle
1331	eca-mir-8986a-p5_1ss1GA	ATCGAGGCTAGAGTCACGCTTGG	up	1.11089	0.151722	0.880121	33.7087	37.4468	48.1361	33.2503	19.7397	72.4654	39.8749	0	40	40	19	85	147	0	middle
1332	PC-3p-90467_19	ATGTGCCTAGTGGCTGCTGTCT	up	1.25585	0.328667	0.881465	2.80794	3.52635	8.42381	0	0	0	10.5791	0	7	0	0	0	39	0	middle
1333	hsa-miR-642a-5p	GTCCCTCTCCAAATGTGTCTTG	down	0.797678	-0.326122	0.882349	2.49377	1.98923	0	7.48131	0	0	5.96768	0	0	9	0	0	22	0	low
1334	hsa-miR-30b-5p	TGTAAACATCCTACACTCAGCT	down	0.936138	-0.0952076	0.885284	214.782	201.066	243.087	182.045	219.215	353.802	68.6283	180.767	202	219	211	415	253	47.6667	middle
1335	bta-miR-1246_L+4R+2	ATTAAATGGATTTTTGGAGCAGGGA	down	0.846588	-0.240269	0.885666	2.18189	1.84716	0	2.9094	3.63626	5.54147	0	0	0	3.5	3.5	6.5	0	0	low
1336	sha-mir-125b-p5_1ss19GA	TGAGACCCTAACTTGTGAAA	up	1.20659	0.270934	0.885724	2.1732	2.62216	3.61021	2.9094	0	0	7.86648	0	3	3.5	0	0	29	0	low
1337	sha-mir-125b-p3_1ss19GA	TGAGACCCTAACTTGTGAAA	up	1.20659	0.270934	0.885724	2.1732	2.62216	3.61021	2.9094	0	0	7.86648	0	3	3.5	0	0	29	0	low
1338	ssc-mir-1285-p5	ATCGCGCCTGTGAATAGCCACT	up	1.10862	0.148759	0.886567	1134.23	1257.42	1051.17	1447.63	903.87	2757.95	388.577	625.733	873.5	1741.5	870	3235	1432.5	165	high
1339	hsa-miR-17-3p_L-1R+1	CTGCAGTGAAGGCACTTGTAGC	down	0.811474	-0.301384	0.890979	2.00567	1.62755	6.01701	0	0	0	4.88264	0	5	0	0	0	18	0	low
1340	PC-3p-146184_9	AAGGATGTGAGGCAGGCGAGCCG	up	1.23088	0.299692	0.891571	2.07786	2.5576	0	0	6.23359	7.67281	0	0	0	0	6	9	0	0	low
1341	bta-miR-339a_R+1	TCCCTGTCCTCCAGGAGCTCACT	down	0.953268	-0.0690464	0.895778	105.643	100.706	111.315	68.9943	136.619	69.4816	158.686	73.9502	92.5	83	131.5	81.5	585	19.5	middle
1342	hsa-miR-2355-3p_L-2R+2	TGTCCTTGCTGTTTGGAGATAA	down	0.820588	-0.28527	0.896637	1.73155	1.42089	0	0	5.19466	4.26267	0	0	0	0	5	5	0	0	low
1343	hsa-miR-148b-5p_L+1	GAAGTTCTGTTATACACTCAGGC	up	1.21721	0.283579	0.897232	2.00567	2.44132	6.01701	0	0	0	7.32397	0	5	0	0	0	27	0	low
1344	hsa-miR-629-3p	GTTCTCCCAACGTAAGCCCAGC	down	0.900898	-0.150564	0.899857	11.6856	10.5275	13.2374	12.4689	9.35038	26.4286	5.1539	0	11	15	9	31	19	0	middle
1345	hsa-miR-452-5p_R+2	AACTGTTTGCAGAGGAAACTGAGA	down	0.941345	-0.0872038	0.901544	105.341	99.1624	162.459	75.6444	77.9199	173.065	63.7456	60.6771	135	91	75	203	235	16	middle
1346	rno-miR-1843b-5p_L+1R-3_1ss19AG	TATGGAGGTCTCTGTCTGGCT	up	1.11299	0.154438	0.901605	4.36377	4.85683	0	5.8188	7.27252	4.26267	10.3078	0	0	7	7	5	38	0	middle
1347	hsa-miR-6510-3p_R+1	CACCGACTCTGTCTCCTGCAGT	up	1.10648	0.145977	0.902202	3.11698	3.44888	0	4.15629	5.19466	6.82028	3.52635	0	0	5	5	8	13	0	low
1348	hsa-miR-1180-3p	TTTCCGGCTCGCGTGGGTGTGT	up	1.04915	0.0692147	0.905787	466.827	489.769	336.952	575.23	488.298	481.682	775.255	212.37	280	692	470	565	2858	56	middle
1349	hsa-miR-1468-5p_R+1	CTCCGTTTGCCTGTTTCGCTGA	down	0.835498	-0.259291	0.905816	1.73155	1.44671	0	0	5.19466	0	4.34013	0	0	0	5	0	16	0	low
1350	hsa-miR-505-3p_L-1R+2	GTCAACACTTGCTGGTTTCCTCT	up	1.05329	0.0749068	0.907223	608.965	641.418	895.331	429.76	501.804	722.097	967.035	235.124	744	517	483	847	3565	62	middle
1351	hsa-miR-4665-5p	CTGGGGGACGCGTGAGCGCGAGC	down	0.848439	-0.237117	0.913704	1.38543	1.17545	0	4.15629	0	0	3.52635	0	0	5	0	0	13	0	low
1352	hsa-miR-33b-3p_R-1	CAGTGCCTCGGCAGTGCAGCC	up	1.08714	0.12054	0.913915	12.3808	13.4596	7.22041	4.98754	24.9344	23.0184	17.3605	0	6	6	24	27	64	0	middle
1353	hsa-miR-7-1-3p_R+1	CAACAAATCACAGTCTGCCATAA	down	0.850125	-0.234254	0.914726	2.00567	1.70507	6.01701	0	0	5.11521	0	0	5	0	0	6	0	0	low
1354	PC-3p-105020_15	CGAAGCTGTGGGATGGATT	up	1.17211	0.229109	0.916563	1.9396	2.27343	0	5.8188	0	6.82028	0	0	0	7	0	8	0	0	low
1355	cja-miR-9933_L-3	TATCACCCATGACTGATGGCT	up	1.05714	0.0801662	0.924571	129.124	136.502	128.764	125.104	133.503	221.659	187.846	0	107	150.5	128.5	260	692.5	0	middle
1356	mmu-let-7j_1ss8TG	TGAGGTAGTAGTTTGTGCTGTTAT	down	0.936919	-0.0940041	0.925427	14.1728	13.2788	25.2714	5.8188	11.4282	17.0507	22.7857	0	21	7	11	20	84	0	middle
1357	hsa-miR-3138_L-5R+2	ACAGTGAGGTAGAGGGAGTGC	down	0.870194	-0.200592	0.92679	1.66251	1.44671	0	4.98754	0	0	4.34013	0	0	6	0	0	16	0	low
1358	hsa-miR-6501-5p_R+1	AGTTGCCAGGGCTGCCTTTGGTG	up	1.14882	0.200157	0.926946	1.73155	1.98925	0	0	5.19466	5.96774	0	0	0	0	5	7	0	0	low
1359	hsa-miR-30c-1-3p	CTGGGAGAGGGTTGTTTACTCC	up	1.1189	0.162078	0.92931	3.39407	3.79761	0	4.98754	5.19466	0	11.3928	0	0	6	5	0	42	0	middle
1360	hsa-miR-7977_1ss6AG	TTCCCGGCCAACGCACCA	down	0.954748	-0.0668081	0.930762	335.936	320.735	179.307	434.747	393.755	390.461	522.443	49.3002	149	523	379	458	1926	13	middle
1361	hsa-miR-625-5p_R+1	AGGGGGAAAGTTCTATAGTCCT	down	0.881071	-0.18267	0.93325	2.77086	2.44132	0	8.31257	0	0	7.32397	0	0	10	0	0	27	0	low
1362	hsa-miR-25-3p	CATTGCACTTGTCTCGGTCTGA	down	0.958513	-0.06113	0.933511	2865.63	2746.74	2069.85	3503.75	3023.29	1399.01	1660.91	5180.31	1720	4215	2910	1641	6123	1366	high
1363	PC-5p-3223_796	ACCCGGTCAGCCCCTCTCCG	up	1.09518	0.131174	0.934515	273.596	299.638	231.655	444.723	144.411	37.0853	18.0387	843.791	192.5	535	139	43.5	66.5	222.5	middle
1364	hsa-miR-23b-3p_R+1	ATCACATTGCCAGGGATTACCACT	up	1.05117	0.0720025	0.936587	8718.04	9164.18	9942.51	5619.71	10591.9	9571.41	17299.2	621.94	8262	6760.5	10195	11227	63774	164	high
1365	hsa-miR-4443_L+1	CTTGGAGGCGTGGGTTTT	up	1.06153	0.0861484	0.939379	7.20367	7.64693	0	9.14383	12.4672	9.37788	13.5629	0	0	11	12	11	50	0	middle
1366	hsa-miR-125a-5p_R-1	TCCCTGAGACCCTTTAACCTGTG	up	1.03616	0.0512451	0.942098	61142.7	63353.5	77899.8	48301.9	57226.4	88027.6	90849.5	11183.6	64733	58107	55082	103254	334919	2949	high
1367	cgr-miR-15b-5p_L+2	AATAGCAGCACATCATGGTTTACA	up	1.08565	0.11856	0.944682	5.61587	6.09688	16.8476	0	0	8.52535	9.76529	0	14	0	0	10	36	0	middle
1368	hsa-miR-28-3p	CACTAGATTGTGAGCTCCTGGA	down	0.984016	-0.0232467	0.945929	1337.88	1316.49	1142.03	1488.78	1382.82	1742.58	1383.96	822.933	949	1791	1331	2044	5102	217	high
1369	hsa-miR-6735-5p_R-1	CAGGGCAGAGGGCACAGGAATCTG	down	0.913703	-0.130202	0.952283	1.38543	1.26587	0	4.15629	0	0	3.79761	0	0	5	0	0	14	0	low
1370	hsa-miR-483-5p	AAGACGGGAGGAAAGAAGGGAG	down	0.961775	-0.0562287	0.953451	495.556	476.613	246.697	808.813	431.157	965.922	122.609	341.309	205	973	415	1133	452	90	middle
1371	hsa-miR-18a-5p	TAAGGTGCATCTAGTGCAGATAG	up	1.0897	0.123926	0.95457	4.43337	4.83103	0	13.3001	0	14.4931	0	0	0	16	0	17	0	0	middle
1372	bta-miR-1246_L+4R+3	ATTAAATGGATTTTTGGAGCAGGGAG	up	1.07553	0.105053	0.955183	1.00283	1.07858	3.0085	0	0	2.5576	0.678145	0	2.5	0	0	3	2.5	0	low
1373	hsa-miR-1291_L+1R+1	GTGGCCCTGACTGAAGACCAGCAGTT	up	1.06976	0.0972858	0.958944	5.26463	5.63188	0	15.7939	0	13.6406	3.2551	0	0	19	0	16	12	0	middle
1374	hsa-miR-126-3p	TCGTACCGTGAGTAATAATGCG	up	1.02116	0.0302118	0.960173	49.45	50.4964	40.9157	64.8381	42.5962	58.8249	16.818	75.8464	34	78	41	69	62	20	middle
1375	mmu-mir-3535-p5_1	ATAGTCAAGTTCTGATCCAG	up	1.06366	0.0890391	0.960483	1.87019	1.98925	0	2.49377	3.11679	5.96774	0	0	0	3	3	7	0	0	low
1376	mmu-mir-3535-p5_3	TAGTCAAGTTCTGATCCAG	up	1.06366	0.0890391	0.960483	1.87019	1.98925	0	2.49377	3.11679	5.96774	0	0	0	3	3	7	0	0	low
1377	mmu-mir-3535-p5_2	GATAGTCAAGTTCTGATC	up	1.06366	0.0890391	0.960483	1.87019	1.98925	0	2.49377	3.11679	5.96774	0	0	0	3	3	7	0	0	low
1378	hsa-miR-941	CACCCGGCTGTGTGCACATGTGC	up	1.01568	0.0224394	0.963415	357.888	363.498	513.853	260.599	299.212	418.594	472.803	199.097	427	313.5	288	491	1743	52.5	middle
1379	hsa-miR-374b-5p	ATATAATACAACCTGCTAAGTG	up	1.03495	0.0495544	0.964612	45.9074	47.5116	87.8483	37.4066	12.4672	98.894	20.8869	22.7539	73	45	12	116	77	6	middle
1380	bta-miR-2478_L-2R+1_1	ATCCCACTTCTGACACCAA	down	0.938178	-0.0920671	0.966208	1.10834	1.03982	0	3.32503	0	0	3.11947	0	0	4	0	0	11.5	0	low
1381	bta-miR-2478_L-2R+1_2	ATCCCACTTCTGACACCAT	down	0.938178	-0.0920671	0.966208	1.10834	1.03982	0	3.32503	0	0	3.11947	0	0	4	0	0	11.5	0	low
1382	hsa-miR-490-3p_R+1	CAACCTGGAGGACTCCATGCTGT	down	0.982846	-0.0249634	0.974351	934.898	918.861	505.429	827.101	1472.17	224.217	1489.48	1042.89	420	995	1417	263	5491	275	middle
1383	PC-5p-1102_2913	AACCCGGTCAGCCCCTCTCCG	up	1.02862	0.0407044	0.97866	434.965	447.412	469.928	602.246	232.721	63.5138	23.4638	1255.26	390.5	724.5	224	74.5	86.5	331	middle
1384	hsa-miR-485-5p_R+1	AGAGGCTGGCCGTGATGAATTCG	down	0.994019	-0.00865493	0.981625	201.925	200.718	217.816	172.901	215.059	223.364	265.019	113.77	181	208	207	262	977	30	middle
1385	efu-mir-339-p3_1ss22CA	TCCCTGTCCTCCAGGAGCTCAAC	up	1.02559	0.0364476	0.986605	1.9396	1.98923	0	5.8188	0	0	5.96768	0	0	7	0	0	22	0	low
1386	hsa-miR-3162-5p_L-2	AGGGAGTAGAAGGGTGGGGAG	down	0.984706	-0.0222357	0.991827	1.73155	1.70507	0	0	5.19466	5.11521	0	0	0	0	5	6	0	0	low
1387	hsa-miR-10a-5p_R-1	TACCCTGTAGATCCGAATTTGT	down	0.99325	-0.0097706	0.992564	345.048	342.719	735.278	230.258	69.6084	568.641	269.902	189.616	611	277	67	667	995	50	middle
1388	hsa-miR-1229-3p	CTCTCACCACTGCCCTCCCACAG	up	1.00864	0.0124125	0.994449	3.04794	3.07428	0	9.14383	0	5.96774	3.2551	0	0	11	0	7	12	0	low
1389	hsa-miR-935_L-1	CAGTTACCGCTTCCGCTACCGC	down	0.997867	-0.00308062	0.997561	39.9992	39.9139	72.2041	20.7814	27.0122	68.2028	51.539	0	60	25	26	80	190	0	middle
1390	hsa-miR-139-5p	TCTACAGTGCACGTGTCTCCAGT	down	0.99836	-0.00236838	0.998036	37.2625	37.2013	34.8987	58.188	18.7008	68.2028	43.4013	0	29	70	18	80	160	0	middle
